# Supplementary material for: Multi-omics profiling of chromatin accessibility and H3K27ac reveals super-enhancer–mediated regulatory networks governing endometrial receptivity in goats
Source: J Anim Sci Biotechnol. 2026 Jan 9;17:4. doi: 10.1186/s40104-025-01318-2 (PMC12784515; doi:10.1186/s40104-025-01318-2)
Supplement: Supplementary file 2 — Additional file 2: Table S1. Details of primer sequences used for RT-qPCR. Table S2. Overview of RNA-seq data. Table S3. Overview of ATAC-seq and CUT&Tag data. Table S4. List of DEGs. Table S5. The transcription factor prediction of DEGs. Table S6. K-means clustering analysis of DEGs. Table S7. KEGG enrichment of DEGs. Table S8. Gene annotation associated with Gain DARs. Table S9. Gene annotation associated with Loss DARs. Table S10. KEGG enrichment of promoter gain DARs. Table S11. KEGG enrichment of promoter loss DARs. Table S12. Gene annotation associated with Gain DPs. Table S13. Gene annotation associated with Loss DPs. Table S14. KEGG enrichment of gain DP target genes. Table S15. Motif enrichment results in gain and loss DARs. Table S16. ATAC-seq peaks located on the DEGs' promoter and gene body. Table S17. Integrated analysis of ATAC-seq and RNA-seq data. Table S18. KEGG enrichment of up- and down-DEGs in the gain accessible groups. Table S19. CON_ATAC-seq vs. ERE_ATAC-seq. Gain. DAR. Motif annotation. Table S20. HINT TF footprinting analysis. Table S21. Identification of enhancers. Table S22. Analysis of enhancers and sEnhs target genes across CON and ERE samples. Table S23. GO enrichment analysis of sEnh-targeted DEGs in the CON and ERE group. Table S24. KEGG enrichment of up- and down-DEGs in the DP groups. Table S25. H3K27ac peaks are located on the DEGs promoter and gene body. Table S26. Overlap of the known DEGs and the genes associated with the DPs. Table S27. KEGG analysis of overlap genes. Table S28. Overlap of the gain DP and enhancer target DEGs in the ERE and CON group. Table S29. Overlap peaks of DAR and DP. Table S30. Statistics of DEGs regulated by chromatin accessibility and H3K27ac. Table S31. GO enrichment analysis of DEGs regulated by chromatin accessibility and H3K27ac. Table S32. KEGG analysis of DEGs regulated by chromatin accessibility and H3K27ac. Table S33. Overlap DEGs of DARs, DPs, and the enhancers targeted. [file 40104_2025_1318_MOESM2_ESM.xlsx]

## Sheet: S1
Table S1 Details of primer sequences used for RT-qPCR.
Purpose	Genes	Primer	Primer sequence (5'-3')	Size(bp)
RT-qPCR	SPP1	F	AGAACTCACACCAAAGGCCC	150
		R	CGGATTTTCAGGCGCTTGTC
RT-qPCR	VEGF	F	GTCCCATTGAGACCCTGGTG	131
		R	GGGCACACACTCCAGACTTT
RT-qPCR	LIF	F	TGGTGGAGCTGTATCGCATC	188
		R	CACATGGCTCACGTGGTACT
RT-qPCR	HAND2	F	GGCGTAGGACTCAGAGCATC	136
		R	AGGTCCATGAGGTAGGCGAT
RT-qPCR	MUC1	F	GCCAGGATCTGTGGTGGTAG	155
		R	AGGAAGGAAACTGGGCATCG
RT-qPCR	LTF	F	TATTATGCTGTGGCCGTCGT	148
		R	ACTCTGTCCAGCTCAAGAACG
RT-qPCR	PIK3R3	F	ACCAAAGCCACCTAAGCCAA	141
		R	CCATCTGGCATGTCCCGTAA
RT-qPCR	NR1D1	F	ACATCGCTGGGAAAGTCAGG	102
		R	GAGGAAGCCTGGCGTAAACT
RT-qPCR	CXCL11	F	AAAGGGGGTCGGTGTCTTTG	176
		R	AGCTTTTGCTTGCTTTGACTTG
RT-qPCR	PLAC8	F	GAATGCTGTCTGTGCGGAAC	163
		R	TGCGATTGGCTCTCCTTCTG
RT-qPCR	STAT1	F	GAAAAGGAGCCGGATCCCAA	183
		R	TCGGCTGGACTTGGACTTTC
RT-qPCR	ISG15	F	CGGACCAATTCTGGCTGTCT	112
		R	CCCCGCAGACGTAGATTCAT
RT-qPCR	CLDN4	F	ATGACGTTGTTAGCCGTCCA	115
		R	ACTGCGTGGATGATGAGAGC
RT-qPCR	CRIM1	F	ATCCACTCCCCGCATAGTCT	105
		R	ATGTTGTTGAACACGCAGGC
RT-qPCR	MMP2	F	GGCATCTCTCAGATCCGTGG	154
		R	GTGGGTCTTCGTACACAGCA
RT-qPCR	ADAMTS7	F	ACTTCATTCCTGGCCACCTG	190
		R	TCTTCGACAGGCCCATAGGA
RT-qPCR	ESR1	F	GAGAAGGACCACATCCACCG	163
		R	GGTGCTCCATGCCTTTGTTG
RT-qPCR	PGR	F	CCCAGCATGTCGCCTTAGAA	216
		R	AGCAAGTTGATCAGTGGGGG
RT-qPCR	MSH2	F	GTCCAATGCAGCACCTGTTC	249
	DUSP4	R	AAACACCCAATCTGGGCCAT
RT-qPCR	FN1	F	GACACAACAAACGGCTGTCC	137
		R	TTTTCACAGGCGAGTAGCGT
RT-qPCR	S1PR2	F	CGTAGAGCTTGACCTTGGCA	85
		R	TTTATCACGCTCTCCGCCTC
RT-qPCR	FYN	F	CGCTATGGTACAGACCCCAC	161
		R	GTTCCTCCTCTCGTTCGCAA
RT-qPCR	FOS	F	AGAAGTCGGCTTTGCAGACA	108
		R	CCAGGTCGTCAGGGATCTTG
RT-qPCR	KLF6	F	ATGCTCATGGGAAGGGTGTG	82
		R	CTTGGCACCAGTGTGCTTTC
RT-qPCR	IL6R	F	GACCAGAGGACAATGCCACA	149
		R	GCCTTCCCGGTAGCATGAAT
RT-qPCR	REV3L	F	TTATGGAGCCCGAATCTCGC	129
		R	CCAAGTTTTCCACATGGCCG
RT-qPCR	DNM1	F	CAGGGCTGCGAAACAAACTC	236
		R	AAAAGGGAAGCGCTCATGGA
RT-qPCR	AXIN2	F	AGCGAGATATCCAGCGATGC	164
		R	CTCGGGAAGTGAGGTAGGGA
RT-qPCR	MX1	F	CCGTTATCGGAGACCAGAGC	116
		R	TTTCAGCCTCAGCACGAGAG
RT-qPCR	β-actin	F	CCTTCATCATGAAGTGTGACG	156
		R	GAGTTGTATTCCCTCTCCAGG

## Sheet: S2
Table S2 Overview of RNA-seq data.
Rep	Assay	Clean reads	Clean bases	Clean Q20(%)	Clean Q30(%)	GC(%)	Total Reads Pair	Mapping Rate(%)	RIN
CON_1	RNA-seq	26824565	8047369500	97.255	93.45	49.145	26824565	94.1	8.9
CON_2	RNA-seq	31506024	9451807200	97.605	94.285	49.99	31506024	95.93	7.8
CON_3	RNA-seq	39275023	11782506900	97.49	93.995	49.425	39275023	95.36	9.2
ERE_1	RNA-seq	33782279	10134683700	97.36	93.72	50.14	33782279	95.56	8.7
ERE_2	RNA-seq	50325500	15097650000	98.35	95.925	47.825	50325500	97.09	8.8
ERE_3	RNA-seq	49513547	14854064100	98.27	95.72	49.615	49513547	95.74	7.9

## Sheet: S3
Table S3 Overview of ATAC-seq and CUT&Tag data.
Rep	Assay	Raw_pairs_num	Raw bases (G)	Clean_pairs_num	Clean bases (G)	Clean Q20(%)	Clean Q30(%)	GC(%)	Total Reads Pair	Mapping Rate(%)	Raw peak	average length	NRF	PBC1	PBC2	FRiP	NRF/PBC1
CON_1	ATAC-seq	77459442	23.24	76622908	12.58	98.56	95.26	51.72	75910314	99.07	172255	392.14	0.928	0.937	17.3	0.136	0.990395
CON_2	ATAC-seq	86667389	26	85804264	14.3	97.24	92.05	51.55	84482878	98.46	183672	401.83	0.931	0.938	17.7	0.122	0.992537
ERE_1	ATAC-seq	94310456	28.29	92091766	14.76	98.52	95.25	48.46	91097174	98.92	115402	389.3	0.918	0.929	15.5	0.15	0.988159
ERE_2	ATAC-seq	136917183	41.08	133938730	21.91	97.25	92.07	48.41	131581408	98.24	140047	405.44	0.924	0.93	15.4	0.093	0.993548
CON_1	H3K27ac	33315472	9.99	33247693	6.94	98.71	95.61	51.67	33074804	99.48	87320	277.7	0.928	0.937	17.3	0.136	0.990395
CON_2	H3K27ac	20307594	6.09	20269101	4.28	99.24	97.37	51.7	20173836	99.53	42673	282.31	0.931	0.938	17.7	0.122	0.992537
ERE_1	H3K27ac	32783913	9.84	32614388	6.59	98.82	96.05	51.69	31962100	98	82585	288.72	0.918	0.929	15.5	0.15	0.988159
ERE_2	H3K27ac	28407746	8.52	28264433	5.78	99.11	96.87	52.02	28100499	99.42	66568	274.11	0.924	0.93	15.4	0.093	0.993548

## Sheet: S4
Table S4 List of differentially expressed genes (DEGs).
GeneID	Length	CON_1	CON_2	CON_3	ERE_1	ERE_2	ERE_3	logFC	Pvalue	FDR	Gene_name	NR_ID	NR_annotation
novel.15324	2458	0	0	0	1.24	1.36	1.08	9.08547034480576	1.52387517744995e-12	9.86204278996678e-11	-	-	-
TSTD1	625	0	0.58	0.2	38.78	41.28	81.33	8.65765401893405	2.98576906295088e-28	9.86957447485578e-26	TSTD1	XP_017901885.1;XP_017901884.1	PREDICTED: thiosulfate sulfurtransferase/rhodanese-like domain-containing protein 1 isoform X2 [Capra hircus];PREDICTED: thiosulfate sulfurtransferase/rhodanese-like domain-containing protein 1 isoform X1 [Capra hircus]
GBX2	1772	0	0	0	0.69	1.83	0.02	8.0062275395359	2.05378014953294e-05	0.000295342412746128	GBX2	XP_017902043.1	PREDICTED: homeobox protein GBX-2 [Capra hircus]
novel.12560	829	0	0	0	1.75	1.16	4.17	7.98478721691036	8.43513889486315e-08	2.33854702316167e-06	-	-	-
LOC106502542	963	0	0	0.21	13.96	18.68	15.99	7.67442934146455	4.48733437703896e-26	1.28553155233412e-23	LOC106502542	-	-
AQP8	1749	0	0	0.12	6.52	14	4.2	7.63481415588061	2.23472832436922e-06	4.31792920660046e-05	AQP8	AAI16017.1	AQP8 protein, partial [Bos taurus]
FGF5	908	0	0	0.05	2.36	5.35	0.5	7.41540628183764	1.76541801405929e-06	3.48958339007155e-05	FGF5	NP_001278902.1;XP_019482971.1	fibroblast growth factor 5 precursor [Capra hircus];PREDICTED: fibroblast growth factor 5 isoform X2 [Hipposideros armiger]
LOC102177329	2447	0	0.01	0	0.85	0.25	1.19	7.4139983565066	3.21125902122943e-07	7.66634570334839e-06	LOC102177329	XP_017917951.1	PREDICTED: cytochrome P450 2B4 [Capra hircus]
novel.3755	2047	0.02	0.02	0.1	8.13	4.95	10.88	7.24239656694055	1.29355745774537e-31	6.04203816024281e-29	pro	XP_014337622.1	PREDICTED: deoxyuridine 5&apos;-triphosphate nucleotidohydrolase-like [Bos mutus]
novel.14047	5293	0	0	0.04	2.15	2.14	0.5	7.05234845861179	3.03750465874465e-05	0.000412800917759568	F52C9.6	KAB0355808.1	hypothetical protein FD755_021749 [Muntiacus reevesi]
C11H2orf71	3921	0	0	0.03	1.02	1.34	0.92	6.82911118947357	1.84411686418743e-14	1.55378704964835e-12	C11H2orf71	XP_005687116.2	PREDICTED: uncharacterized protein C2orf71 homolog [Capra hircus]
HAO1	3103	0	0	0	0.21	0.35	0.01	6.77186007398012	0.00064794521676927	0.00555758520060061	HAO1	XP_005688236.1;XP_005688237.2	PREDICTED: hydroxyacid oxidase 1 isoform X1 [Capra hircus];PREDICTED: hydroxyacid oxidase 1 isoform X2 [Capra hircus]
LOC102179130	1898	0.17	0.09	0.99	41.1	9.5	75.17	6.74914763245578	3.8123469594257e-09	1.41716413097268e-07	LOC102179130	AAI49246.1;XP_006048115.2;XP_013827242.2;XP_010814088.2	LOC515676 protein, partial [Bos taurus];WAP four-disulfide core domain protein 3 isoform X6 [Bubalus bubalis];PREDICTED: WAP four-disulfide core domain protein 3 isoform X5 [Capra hircus];keratin-associated protein 10-6 isoform X4 [Bos taurus]
CACNG1	1295	0.08	0.02	3.35	102.08	172.71	116.56	6.74860743504279	7.56001294431183e-05	0.000902915164655275	CACNG1	XP_017919465.1	PREDICTED: voltage-dependent calcium channel gamma-1 subunit [Capra hircus]
novel.7482	966	0	0.03	0	0.95	0.43	3.25	6.7432991280699	2.3259225033918e-05	0.000329431581462599	-	KAB0337289.1	hypothetical protein FD755_025663 [Muntiacus reevesi]
LOC102175500	1675	0	0	0.02	0.74	0.86	0.61	6.73615319557256	1.36362219401515e-06	2.75105976155959e-05	LOC102175500	XP_005690351.2	PREDICTED: glycine N-acyltransferase [Capra hircus]
ISG15	671	14.94	12.15	41.26	1878.2	2253.5	2855.32	6.58226954391692	2.5720069435018e-36	1.45426687337052e-33	ISG15	XP_005690852.1	PREDICTED: ubiquitin-like protein ISG15 [Capra hircus]
LOC108633802	1346	0	0	0.02	0.93	1.37	0.36	6.57641171563578	1.33856734308059e-05	0.000203110578625915	LOC108633802	XP_017895160.1	PREDICTED: LOW QUALITY PROTEIN: serpin B4-like [Capra hircus]
novel.8892	2550	0.03	0.01	0.02	1.95	2.92	0.13	6.38554734998571	1.95123362093034e-08	6.26669739601037e-07	-	XP_024844169.1	uncharacterized protein LOC112445012 [Bos taurus]
LOC106502146	1036	0	0	0	0.26	0.33	1.05	6.36982528082172	0.000533461582943175	0.00472913854162092	LOC106502146	XP_017904271.1;XP_017904270.1	PREDICTED: DNA dC-&gt;dU-editing enzyme APOBEC-3G isoform X2 [Capra hircus];PREDICTED: DNA dC-&gt;dU-editing enzyme APOBEC-3G isoform X1 [Capra hircus]
SLC5A1	2456	0	0.01	1.22	34.78	58.68	13.88	6.34548377934465	0.00273767780411345	0.018121301694141	SLC5A1	NP_001009404.1;XP_017916379.1	sodium/glucose cotransporter 1 [Ovis aries];PREDICTED: sodium/glucose cotransporter 1 isoform X1 [Capra hircus]
SLC35F4	1711	0	0	0	0.17	0.64	0.02	6.33098001261282	0.00273740286468104	0.018121301694141	SLC35F4	XP_014952578.2	solute carrier family 35 member F4 [Ovis aries]
SLC5A9	3955	0	0	0.01	0.21	0	0.39	6.27508987428696	0.00198512013711473	0.0139569015922929	SLC5A9	XP_017899435.1;XP_017899441.1	PREDICTED: sodium/glucose cotransporter 4 isoform X1 [Capra hircus];PREDICTED: sodium/glucose cotransporter 4 isoform X2 [Capra hircus]
novel.3450	526	0	0	0.09	3.23	0.18	6.59	6.27130256676535	0.000528609970057775	0.00470074738740079	-	-	-
KRT14	1781	0	0	0.05	1.32	0.06	2.62	6.23687075399303	4.68843904392267e-05	0.000601048933757294	KRT14	XP_005693875.3	PREDICTED: keratin, type I cytoskeletal 14 [Capra hircus]
LOC102171893	2226	0.47	1.17	0.29	48.52	61.52	24.94	6.21619514032358	1.44813674736184e-32	7.0715150349583e-30	LOC102171893	XP_013824342.2;XP_013824341.2	PREDICTED: vomeromodulin-like isoform X2 [Capra hircus];PREDICTED: vomeromodulin-like isoform X1 [Capra hircus]
RSAD2	3326	5.68	5.01	15.13	608.43	440.05	772.22	6.19152065475952	3.35092323777114e-35	1.79994841716877e-32	RSAD2	XP_017911191.1	PREDICTED: radical S-adenosyl methionine domain-containing protein 2 [Capra hircus]
novel.10310	501	0	0.1	0	3.38	2.05	4.99	6.17416936830496	4.22825249087915e-05	0.000551263549872751	-	-	-
IL1R2	2003	0.34	0.53	13.38	344.77	413.68	272.27	6.15828256930981	2.54005714125387e-05	0.000353698429922104	IL1R2	XP_005686348.3	PREDICTED: interleukin-1 receptor type 2 isoform X1 [Capra hircus]
CLEC4F	2332	0.16	0.32	3.59	95.22	126.35	78.85	6.12209937200558	5.93100157220107e-07	1.31104423642296e-05	CLEC4F	XP_017910568.1;XP_005686441.1	PREDICTED: C-type lectin domain family 4 member F isoform X1 [Capra hircus];PREDICTED: C-type lectin domain family 4 member F isoform X2 [Capra hircus]
CDSN	2656	0.03	0.06	0.16	6.2	2.2	8.64	6.08324496898004	9.28751198395816e-19	1.23945020178463e-16	CDSN	XP_013832520.2	PREDICTED: corneodesmosin [Capra hircus]
LOC102186527	583	0.42	0.07	4.28	113.32	0.15	255.23	6.03205184246883	0.00485252100919923	0.028662889986023	LOC102186527	XP_020739228.1	stefin-C-like [Odocoileus virginianus texanus]
LOC108633262	1780	0.02	0	0.08	2.34	0.11	4.62	5.97423863859223	2.7881246954424e-06	5.23193425382317e-05	LOC108633262	XP_017903212.1;XP_017903210.1	PREDICTED: keratin, type II cytoskeletal 6A-like [Capra hircus];PREDICTED: keratin, type II cytoskeletal 6A-like [Capra hircus]
LOC102174832	1021	0.06	0.01	0.03	2.12	0.06	4.49	5.96712048839693	8.02903275388006e-06	0.000131287517313445	LOC102174832	XP_017901993.1	PREDICTED: guanylate-binding protein 6-like [Capra hircus]
MX2	2911	3.13	7.63	6.23	365.78	393.84	226.21	5.94924172409098	1.40619230436599e-47	1.43873561198131e-44	MX2	XP_017907131.1	PREDICTED: interferon-induced GTP-binding protein Mx2 [Capra hircus]
LOC102170823	2626	0.28	0.28	1.81	45.56	57.71	38.93	5.90919189468919	1.82878082231209e-17	2.19514998593283e-15	LOC102170823	XP_005695194.1;XP_014336944.1	PREDICTED: cytochrome P450 1A1 [Capra hircus];PREDICTED: cytochrome P450 1A1, partial [Bos mutus]
novel.17599	603	0	0	0	0.99	0.8	1.33	5.88245114540703	0.00175913048939743	0.0126962303309349	-	KAB0349667.1	hypothetical protein FD754_014524 [Muntiacus muntjak]
LOC102189476	1918	0	0.01	0.05	1.32	0.5	1.72	5.78263824411202	3.89593059148404e-08	1.16422760345794e-06	LOC102189476	XP_017903745.1	PREDICTED: LOW QUALITY PROTEIN: apolipoprotein L3-like [Capra hircus]
novel.7870	420	0	0	0.15	6.6	3.94	1.95	5.75914341490332	0.000373136179500311	0.00351323573739863	-	-	-
novel.4529	1002	0	0.1	0	1.25	4.2	0	5.75071238086972	0.00259804724804185	0.0173197775896454	-	KAB0356196.1	hypothetical protein FD754_000352 [Muntiacus muntjak]
ATP12A	4881	0.01	0.12	0.99	22.09	0.32	39.39	5.73975120478372	0.00268515667714805	0.0178340885209283	ATP12A	XP_017912007.1	PREDICTED: potassium-transporting ATPase alpha chain 2 [Capra hircus]
SLC4A10	5401	0	0	0	0.05	0.02	0.08	5.69681401317825	0.00595304361595368	0.0337753089866334	SLC4A10	XP_024857337.1;XP_027415149.1;XP_025131709.1;XP_006074351.2;XP_024857321.1;XP_027415194.1;XP_017919243.1	sodium-driven chloride bicarbonate exchanger isoform X5 [Bos taurus];sodium-driven chloride bicarbonate exchanger isoform X2 [Bos indicus x Bos taurus];sodium-driven chloride bicarbonate exchanger isoform X5 [Bubalus bubalis];sodium-driven chloride bicarbonate exchanger isoform X1 [Bubalus bubalis];sodium-driven chloride bicarbonate exchanger isoform X1 [Bos taurus];sodium-driven chloride bicarbo…
ISG20	930	1.05	0.91	3.54	81.44	81.97	129.47	5.68836410329191	8.75527632268045e-24	1.88115867069112e-21	ISG20	XP_005694999.1	PREDICTED: interferon-stimulated gene 20 kDa protein [Capra hircus]
novel.13049	1107	0	0	0.09	1.93	0.71	2.38	5.68440555141116	3.6243690228354e-06	6.55498256099675e-05	-	KAB0341799.1	hypothetical protein FD754_018725 [Muntiacus muntjak]
CHGA	1933	1.78	2.46	41.19	729.18	1240.2	411.96	5.67709683061404	2.34827921222242e-05	0.000331723386941558	CHGA	XP_017921661.1;XP_017921662.1	PREDICTED: chromogranin-A isoform X1 [Capra hircus];PREDICTED: chromogranin-A isoform X2 [Capra hircus]
DKK1	1341	3.2	0.32	10.24	236.32	128.22	341.53	5.66784067184191	2.73858392892883e-06	5.16151002604956e-05	DKK1	XP_005698218.1	PREDICTED: dickkopf-related protein 1 [Capra hircus]
novel.6157	414	0	0.15	0	4.46	0.34	7.56	5.66069283754534	0.00228392587591719	0.0156530881562861	Pol	KAB1263479.1	LINE-1 retrotransposable element ORF2 protein [Camelus dromedarius]
LOC102191308	786	0	0	0.05	1	0.34	1.61	5.6363511174949	0.000765987660196833	0.00639891557814508	LOC102191308	XP_005680650.2	PREDICTED: protein HP-20 homolog [Capra hircus]
LOC102183358	915	0	0	0.04	0.79	0.07	1.48	5.61166197975551	0.0026046862333564	0.0173532677239987	LOC102183358	XP_017918767.1;XP_017918768.1	PREDICTED: phospholipase A2 inhibitor and Ly6/PLAUR domain-containing protein isoform X1 [Capra hircus];PREDICTED: phospholipase A2 inhibitor and Ly6/PLAUR domain-containing protein isoform X2 [Capra hircus]
novel.16712	237	4.33	0	0	7.35	40.38	41.63	5.60439753944452	0.00959530304354677	0.0489353622581642	-	KAB0336263.1	hypothetical protein FD755_026035, partial [Muntiacus reevesi]
novel.9066	1268	0	0	0	0.22	0.47	0.1	5.60241601143996	0.00893642888894632	0.0462335928504456	-	KAF4016390.1	hypothetical protein G4228_008385 [Cervus hanglu yarkandensis]
novel.8922	1485	0	0.04	0.41	6.78	9.25	6.62	5.57527568953446	3.39036705101693e-10	1.52078134568162e-08	-	XP_027384828.1	peroxisomal N(1)-acetyl-spermine/spermidine oxidase isoform X5 [Bos indicus x Bos taurus]
LOC106503316	799	0	0	0.09	1.46	0.91	2.65	5.57001190844811	6.92230891061579e-05	0.000836517037421208	LOC106503316	-	-
novel.2222	233	0	0	2.57	106.3	60.96	12.41	5.55220698616003	0.0021812205375713	0.0150693583505649	-	-	-
FABP3	716	2.1	1.14	10.63	170.79	3.54	504.67	5.52241841912916	0.000529069536651615	0.00470123575868346	FABP3	NP_001272630.1	fatty acid-binding protein, heart [Capra hircus]
ANXA10	1443	0.07	0	0.17	3.32	2.58	4.81	5.51572237160017	4.64238112305146e-12	2.80185957331134e-10	ANXA10	XP_005683560.1	PREDICTED: annexin A10 [Capra hircus]
SOGA3	3764	0	0	0	0.04	0.07	0.08	5.49388000008167	0.00709342253016417	0.0386172389482438	SOGA3	XP_017908431.1	PREDICTED: protein SOGA3 [Capra hircus]
LOC108635997	2164	0.07	0.15	0.04	3.44	0.06	5.93	5.44841557532969	4.08323413556297e-06	7.27207424555033e-05	LOC108635997	XP_017903210.1	PREDICTED: keratin, type II cytoskeletal 6A-like [Capra hircus]
LOC102191700	2307	0	0	0.06	1.02	0.14	1.65	5.43763145481086	4.58899330092605e-05	0.000589707596074743	LOC102191700	XP_005683951.2	PREDICTED: stimulated by retinoic acid gene 6 protein homolog [Capra hircus]
IFIT2	4034	3.54	3.09	5.54	164.25	130.3	199.64	5.42976389344415	7.11457173839015e-55	1.09188348836465e-51	IFIT2	XP_005698254.2	PREDICTED: interferon-induced protein with tetratricopeptide repeats 2 [Capra hircus]
novel.7853	238	0	0	3.95	47.51	23.99	69.25	5.4070700066796	0.00114448416742692	0.00895824656514927	-	ELR50550.1	hypothetical protein M91_16983, partial [Bos mutus]
LOC108634320	1923	0	0	0.02	0.21	0.33	0.21	5.40273528854401	0.000872651821972833	0.00713462596914318	LOC108634320	XP_017899211.1	PREDICTED: E3 ubiquitin-protein ligase RLIM-like [Capra hircus]
ENTHD1	1858	0.02	0	0	0.25	0.24	0.28	5.38478005752607	0.000819900762507212	0.00675836216365999	ENTHD1	XP_005681237.2	PREDICTED: ENTH domain-containing protein 1 [Capra hircus]
SLC35D3	3491	0.19	0.41	0.36	12.56	13.63	11.63	5.36797167929122	5.08707401550393e-58	9.10840602475979e-55	SLC35D3	XP_013822013.2	PREDICTED: solute carrier family 35 member D3 [Capra hircus]
LOC102173702	1082	0.2	0.15	0.34	9.47	1.52	16.8	5.36016620042832	1.25523026879374e-10	6.11703810662295e-09	LOC102173702	XP_005696479.2	PREDICTED: glutathione S-transferase A2 [Capra hircus]
HAND1	1757	0	0.02	0.03	0.6	0.03	1.52	5.35276009470474	0.000491361540596432	0.00441178188936688	HAND1	XP_005683268.2	PREDICTED: heart- and neural crest derivatives-expressed protein 1 [Capra hircus]
SLC39A2	1341	0.7	1.05	10.15	191.73	167.08	240.76	5.34434920116113	1.43939767116068e-06	2.89036433294938e-05	SLC39A2	NP_001272701.1	zinc transporter ZIP2 [Capra hircus]
novel.575	443	0	0	0.24	2.41	1.54	4.44	5.33108399787988	0.00157930526789966	0.01165279978918	-	KAB0374669.1	hypothetical protein FD755_013161 [Muntiacus reevesi]
novel.15097	1552	0.14	0.07	0.03	1.3	5.39	0.35	5.33042508844174	9.14837650305453e-07	1.92707860337872e-05	env	XP_017899605.1	PREDICTED: LOW QUALITY PROTEIN: uncharacterized protein LOC108634447 [Capra hircus]
C23H6orf25	2523	0.06	0.12	0.29	6.64	0.28	10.49	5.32083391314722	1.11647168979297e-07	3.00985078129131e-06	C23H6orf25	XP_005709603.2;XP_017894113.1	PREDICTED: protein G6b isoform X1 [Capra hircus];PREDICTED: protein G6b isoform X2 [Capra hircus]
LOC106502620	1002	0	0	0.03	0.42	0.82	0.38	5.31097615988389	0.00146370631083939	0.010980863755131	LOC106502620	-	-
RHBG	1806	0.28	0.16	3.92	52.28	59.8	64.93	5.30397898404463	4.70674131518561e-05	0.000602676066138725	RHBG	XP_017901779.1	PREDICTED: ammonium transporter Rh type B [Capra hircus]
novel.13090	280	0	0	1.57	22.98	21.12	45.65	5.30351915052799	0.000182497266246922	0.00190531402457792	-	KAB0339851.1	hypothetical protein FD754_023605, partial [Muntiacus muntjak]
novel.1816	664	0.44	0.7	2.82	60.64	65.27	40.44	5.28635342877614	1.46799432266851e-15	1.4738937391054e-13	GBP2	XP_027827611.1	guanylate-binding protein 2-like [Ovis aries]
IFI6	745	139.03	94.42	270.89	5115.38	7059.86	7843.02	5.27016718655277	6.1991498936129e-31	2.66389869228334e-28	IFI6	XP_010800843.1;XP_017912316.1	interferon alpha-inducible protein 6 isoform X1 [Bos taurus];PREDICTED: interferon alpha-inducible protein 6 [Capra hircus]
LOC102168687	3433	13.23	13.41	20.83	614.08	478.06	555.27	5.20121877409416	2.6809816690757e-62	9.60059535696008e-59	LOC102168687	XP_005698251.2	PREDICTED: interferon-induced protein with tetratricopeptide repeats 1 [Capra hircus]
LOC102172432	2628	0	0	0.03	0.48	0.14	0.59	5.16801125138249	0.000121304748371545	0.00135254479684018	LOC102172432	XP_005701732.2	PREDICTED: UDP-glucuronosyltransferase 2B4 [Capra hircus]
LOC102186893	5395	0.6	1.13	2.28	48.24	33.46	56.48	5.14915774236673	2.37690833717458e-23	4.86383357452695e-21	LOC102186893	XP_017916652.1	PREDICTED: 2&apos;-5&apos;-oligoadenylate synthase 2 [Capra hircus]
C28H10orf71	5455	0	0.01	0.01	0.23	0.36	0.09	5.14835770073256	4.09102310437693e-06	7.27207424555033e-05	C28H10orf71	XP_017898082.1	PREDICTED: uncharacterized protein C10orf71 homolog [Capra hircus]
SLC25A48	3589	0	0.02	0.17	3.26	4.7	1.62	5.14204832971823	1.40355003899008e-07	3.6776434314318e-06	SLC25A48	XP_017905838.1	PREDICTED: solute carrier family 25 member 48 [Capra hircus]
LOC102170588	2107	0	0.03	0.04	0.92	0.61	0.96	5.12829533571626	1.91991267525827e-08	6.18459426395791e-07	LOC102170588	XP_005680661.1;XP_013819436.1	PREDICTED: apolipoprotein L6 isoform X1 [Capra hircus];PREDICTED: apolipoprotein L6 isoform X2 [Capra hircus]
novel.14239	1360	0.42	0.39	0.17	12.39	10.11	11.27	5.12422361342933	7.95885391721473e-41	5.51625597629922e-38	-	-	-
LOC102169846	1818	0	0.03	0.08	1.39	0.14	2.55	5.11939588109295	2.2644597297335e-05	0.000321574234983833	LOC102169846	XP_005681777.2	PREDICTED: estrogen sulfotransferase [Capra hircus]
ACSM1	2126	0	0.03	0	0.35	0.29	0.31	5.10634813803609	0.000325847746832723	0.00312510260951476	ACSM1	XP_005697613.1	PREDICTED: acyl-coenzyme A synthetase ACSM1, mitochondrial [Capra hircus]
IFIT3	2429	17.43	13.77	20.28	515.26	473.68	510.88	5.09844553816689	2.2961920355579e-83	1.64453273586657e-79	IFIT3	XP_017896751.1	PREDICTED: interferon-induced protein with tetratricopeptide repeats 3 [Capra hircus]
novel.14238	3140	0.48	0.53	0.23	15.09	11.12	11.14	5.09228102752925	3.85283753433079e-60	1.03477584078289e-56	-	-	-
LOC102184749	604	0	0	0.14	1.12	1.76	2.94	5.06199708533392	0.00059047934405486	0.00514896070875111	LOC102184749	XP_005692602.1	PREDICTED: galectin-16-like [Capra hircus]
LOC108636108	1716	0	0.05	0.05	1	0.23	2.34	5.0576006461333	8.85450611055013e-06	0.000142721619123241	LOC108636108	XP_017904539.1	PREDICTED: apolipoprotein L2-like [Capra hircus]
3BHSD	1972	0.54	1.64	12.15	156.69	37.82	261.94	5.05630272458022	0.000131758011540153	0.00145028311268019	3BHSD	XP_013817926.1;NP_001272645.1;ELR56725.1	PREDICTED: 3beta-hydroxysteroid dehydrogenase/isomerase isoform X1 [Capra hircus];3beta-hydroxysteroid dehydrogenase/isomerase [Capra hircus];3 beta-hydroxysteroid dehydrogenase/Delta 5--&gt;4-isomerase, partial [Bos mutus]
novel.17103	4068	0.03	0.11	0.11	2.48	1.5	4.21	5.04908726404112	9.30733346814158e-18	1.14929521204879e-15	-	KAB0381156.1	hypothetical protein FD755_008940 [Muntiacus reevesi]
SLC3A1	2575	0.02	0.26	1.06	14.71	10.09	19.68	5.04821692718959	9.24003143307737e-05	0.00107082694374919	SLC3A1	XP_005686608.2	PREDICTED: neutral and basic amino acid transport protein rBAT [Capra hircus]
LOC108635065	1776	0.1	0.14	0.09	2.98	3.17	2.55	5.03392148664822	3.34598371916542e-21	5.79772630564422e-19	LOC108635065	XP_017900853.1;XP_005692281.1	PREDICTED: LOW QUALITY PROTEIN: zinc finger protein 23-like [Capra hircus];PREDICTED: zinc finger protein 23 [Capra hircus]
LGALS15	652	0.34	56.3	251.93	2848.07	3308.09	5172.62	5.00282046298279	0.00322422508288096	0.0206464616127517	LGALS15	NP_001272554.1	lectin, galactoside-binding, soluble, 15 [Capra hircus]
GPR87	1546	0.06	0.01	0.02	1	1.94	0.05	4.98613214162148	0.000155574507604455	0.00166966726792674	GPR87	XP_005675497.1	PREDICTED: G-protein coupled receptor 87 [Capra hircus]
LOC108633257	2223	0	0.17	0.06	2.47	0.67	3.62	4.98370335626216	8.83270421563043e-08	2.44561189145664e-06	LOC108633257	XP_017918668.1	PREDICTED: cytochrome P450 2B4-like [Capra hircus]
SLC5A11	2274	0.16	0.54	0.13	8.69	8.54	7.85	4.97803858147305	9.95040602788214e-21	1.64457249165443e-18	SLC5A11	XP_017896483.1	PREDICTED: sodium/myo-inositol cotransporter 2 [Capra hircus]
SLC13A4	3705	0.01	0.02	0.07	1.09	0.44	1.51	4.94606247194734	5.45649515808637e-10	2.36367449529524e-08	SLC13A4	XP_005679562.3	PREDICTED: solute carrier family 13 member 4 [Capra hircus]
LOC102177275	1742	1.13	4.78	4.45	104.92	9.98	195.99	4.94498828792348	1.71398219955029e-05	0.000252410017406014	LOC102177275	XP_017920544.1	PREDICTED: keratin, type I cytoskeletal 17 [Capra hircus]
OC90	1539	0	0.02	0.04	0.47	0.92	0.46	4.89571190384482	4.62981969912399e-05	0.000593888394360467	OC90	XP_017913594.1	PREDICTED: otoconin-90 [Capra hircus]
LOC102181105	1479	0	0.32	2.13	26.74	44.95	3.72	4.88895075669941	0.00878380587550607	0.0455536695730445	LOC102181105	XP_005681442.2;XP_017904773.1	PREDICTED: alcohol dehydrogenase E chain isoform X1 [Capra hircus];PREDICTED: alcohol dehydrogenase E chain isoform X2 [Capra hircus]
LRRC30	1156	0	0.03	0.08	1.31	1.44	0.79	4.86610262724866	5.51141601178609e-06	9.45832942725526e-05	LRRC30	XP_005697184.2	PREDICTED: leucine-rich repeat-containing protein 30 [Capra hircus]
SLC15A1	3181	0.34	0.49	8.05	93.58	59.4	103.2	4.85873191620788	0.000126776332924426	0.00140408056145063	SLC15A1	XP_017911908.1	PREDICTED: solute carrier family 15 member 1 [Capra hircus]
novel.2514	502	0.6	0	0	4.65	4.31	3.52	4.82422558591544	0.000152803603844954	0.00164816176315898	-	KAB0367867.1	hypothetical protein FD755_021191 [Muntiacus reevesi]
LOC102173205	2884	0.08	0.05	3.32	30.6	33.12	28.65	4.79396071283899	0.00247093085048914	0.0166479837734743	LOC102173205	KAB0340971.1	hypothetical protein FD755_024560 [Muntiacus reevesi]
PAG-2	1131	0	0	0.17	1.58	0.15	3.44	4.78078122886131	0.00143719462302024	0.0108293020326294	PAG-2	NP_001272649.1	pregnancy-associated glycoprotein-2 precursor [Capra hircus]
novel.14444	280	0	1.72	1.38	25.68	53.25	65.15	4.7720595933028	2.02051598384123e-06	3.9466187662557e-05	-	-	-
ZBP1	3282	8.61	6.34	19.46	275.78	189.21	343.68	4.7644435322588	1.24986902905968e-21	2.25669629902321e-19	ZBP1	XP_017913117.1;XP_005688370.2;XP_013824252.2	PREDICTED: Z-DNA-binding protein 1 isoform X2 [Capra hircus];PREDICTED: Z-DNA-binding protein 1 isoform X3 [Capra hircus];PREDICTED: Z-DNA-binding protein 1 isoform X1 [Capra hircus]
LOC108635292	1109	0	0.23	0.45	7.59	11.01	0.51	4.76274447986104	2.38953322726115e-05	0.000336445025694188	LOC108635292	XP_017900994.1	PREDICTED: b(0,+)-type amino acid transporter 1-like, partial [Capra hircus]
TMEM40	1292	0.19	0.21	1.19	12.21	4.1	28.65	4.75932946445015	2.02082941583459e-08	6.46484978013501e-07	TMEM40	XP_017893953.1;XP_017893952.1;XP_017893950.1;XP_017893951.1;XP_017893948.1	PREDICTED: transmembrane protein 40 isoform X5 [Capra hircus];PREDICTED: transmembrane protein 40 isoform X4 [Capra hircus];PREDICTED: transmembrane protein 40 isoform X2 [Capra hircus];PREDICTED: transmembrane protein 40 isoform X3 [Capra hircus];PREDICTED: transmembrane protein 40 isoform X1 [Capra hircus]
SLC12A1	4666	0.01	0.02	0.02	0.47	0.39	0.41	4.75082158128768	7.7289740871225e-11	3.92588031290577e-09	SLC12A1	XP_017909658.1	PREDICTED: LOW QUALITY PROTEIN: solute carrier family 12 member 1 [Capra hircus]
ANOS1	5811	0.57	0.35	0.82	15.68	28.37	3.36	4.74864181823207	1.70812047338927e-13	1.21929157778212e-11	ANOS1	XP_017899205.1	PREDICTED: anosmin-1 [Capra hircus]
AHSG	1602	0	0.11	1.42	12.79	3.83	26.44	4.74644848417842	0.00929504903067816	0.0477326537937742	AHSG	XP_005675218.1	PREDICTED: alpha-2-HS-glycoprotein [Capra hircus]
novel.17053	1497	0.03	0.09	0.03	1.06	0.44	1.92	4.72045449178357	3.41617130705741e-06	6.24359915951913e-05	CYP2B4	XP_017917951.1	PREDICTED: cytochrome P450 2B4 [Capra hircus]
SLC30A2	3610	0.17	0.09	0.14	2.65	5.68	1.15	4.69908283264463	6.92800649934445e-14	5.16858151544844e-12	SLC30A2	XP_017911746.1	PREDICTED: zinc transporter 2 [Capra hircus]
LOC108638297	726	0	0.05	0.48	5.49	4.05	6.4	4.69758268583312	6.78376834936979e-07	1.47825605227748e-05	LOC108638297	QRG29076.1	KAP1.3 [Capra hircus]
novel.14237	975	0.06	0.17	0.26	4.38	4.52	4.1	4.69637357989339	3.47949038489961e-14	2.71855746945284e-12	-	KAB0350871.1;KAB0369817.1	hypothetical protein FD754_015728 [Muntiacus muntjak];hypothetical protein FD755_018810, partial [Muntiacus reevesi]
SLC36A2	3713	2.51	1.95	7.16	106.7	18.48	181.7	4.67357804745599	3.46212146227589e-10	1.54973211955124e-08	SLC36A2	XP_005683247.3	PREDICTED: proton-coupled amino acid transporter 2 [Capra hircus]
TPRG1	1362	0	0.02	0.21	1.58	0.12	4.45	4.67327083630343	0.000656392376482282	0.00561211563911592	TPRG1	XP_005675189.1	PREDICTED: tumor protein p63-regulated gene 1 protein [Capra hircus]
CXCL10	1173	22.62	19.2	47.09	792.88	661.43	776.21	4.6668350692091	1.55799372280994e-28	5.31350049655466e-26	CXCL10	NP_001272650.1	C-X-C motif chemokine 10 precursor [Capra hircus]
MX1	2671	29.29	35.83	45.82	935.51	874.58	906.83	4.66399829085976	2.51783857662229e-64	1.08196559314613e-60	MX1	XP_017907138.1	PREDICTED: interferon-induced GTP-binding protein Mx1 [Capra hircus]
novel.1817	3247	0.07	0.3	0.44	7.36	5.9	6.32	4.65070788462927	1.02689217380211e-16	1.14915652324542e-14	GBP2	KAB0374669.1	hypothetical protein FD755_013161 [Muntiacus reevesi]
novel.17480	242	9.68	3.07	0	71.47	76.6	118.66	4.63597547108866	1.29487687110237e-05	0.00019731719469862	-	KAB0343717.1	hypothetical protein FD754_020643 [Muntiacus muntjak]
DDX58	6599	8.22	5.03	4.98	157.96	178.8	104.3	4.62406143068253	9.21503609310181e-51	1.3199617699759e-47	DDX58	XP_005683623.1	PREDICTED: probable ATP-dependent RNA helicase DDX58 [Capra hircus]
LOC102189740	2720	0	0.16	0.02	1.61	1.1	1.39	4.61432069330054	1.48745578512107e-07	3.8691858352435e-06	LOC102189740	XP_002699367.1;XP_005699864.2	solute carrier family 22 member 10 [Bos taurus];PREDICTED: solute carrier family 22 member 10 isoform X2 [Capra hircus]
SLC16A4	1924	0.08	0.05	0.18	2.28	2.72	2.24	4.61307813951558	4.73099596034381e-14	3.64337559870778e-12	SLC16A4	XP_013818005.1;XP_005677985.1;XP_005677983.1;XP_013818002.1;XP_013818004.1	PREDICTED: monocarboxylate transporter 5 isoform X6 [Capra hircus];PREDICTED: monocarboxylate transporter 5 isoform X5 [Capra hircus];PREDICTED: monocarboxylate transporter 5 isoform X1 [Capra hircus];PREDICTED: monocarboxylate transporter 5 isoform X2 [Capra hircus];PREDICTED: monocarboxylate transporter 5 isoform X4 [Capra hircus]
LOC102170373	1632	0	0.02	0.07	1.06	1.11	0.18	4.60430601857079	0.000188994193779961	0.00196044693941569	LOC102170373	XP_005697022.1	PREDICTED: plasminogen activator inhibitor 2 [Capra hircus]
CMPK2	3251	7.77	5.57	7.2	144.3	157.45	169.7	4.60404142442256	9.86376435047116e-92	2.11932840834223e-87	CMPK2	XP_002691535.4;XP_017911192.1	UMP-CMP kinase 2, mitochondrial [Bos taurus];PREDICTED: UMP-CMP kinase 2, mitochondrial [Capra hircus]
LOC108636404	2774	3.13	4.37	5.21	98.63	82.04	131.03	4.58441175210189	3.22854309131058e-49	3.65097246631048e-46	LOC108636404	KAF7243182.1;XP_017906869.1	LINE-1 retrotransposable element ORF2 protein, partial [Varanus komodoensis];PREDICTED: bone marrow stromal antigen 2-like [Capra hircus]
novel.9437	8347	0.02	0.16	0.35	3.75	3.01	6.03	4.57528699610934	2.59479361609198e-09	1.00272905818979e-07	-	KAB0352478.1;KAB0340665.1	hypothetical protein FD754_017335, partial [Muntiacus muntjak];hypothetical protein FD754_022938 [Muntiacus muntjak]
novel.16550	305	0	0.38	0.89	18.07	26.04	4.7	4.57461171153537	0.000849212695984166	0.00696419236103656	ANOS1	XP_026304910.1	uncharacterized protein LOC113220258, partial [Piliocolobus tephrosceles]
LOC106503930	816	13.17	258.38	130.84	2548.57	4172.72	3059.38	4.56360591441393	1.75975048364836e-05	0.000257912680025026	LOC106503930	XP_017921648.1;XP_017921647.1;XP_017921649.1	PREDICTED: interferon alpha-inducible protein 27, mitochondrial isoform X2 [Capra hircus];PREDICTED: interferon alpha-inducible protein 27, mitochondrial isoform X1 [Capra hircus];PREDICTED: interferon alpha-inducible protein 27, mitochondrial isoform X3 [Capra hircus]
CCL19	766	0.18	0	0.05	1.01	0.08	3.21	4.54158865148159	0.00426416922202092	0.0258886521345978	CCL19	XP_005684151.1;XP_005684152.1	PREDICTED: C-C motif chemokine 19 isoform X1 [Capra hircus];PREDICTED: C-C motif chemokine 19 isoform X2 [Capra hircus]
LOC102177926	614	0	0.07	0.14	1.71	2.49	1.53	4.5281616631599	0.000236404121445331	0.00237243295346771	LOC102177926	-	-
LOC108636752	1049	0	0.31	0.13	4.23	2.13	4.18	4.51054520155995	1.91433168028679e-08	6.17587544784413e-07	LOC108636752	-	-
CA4	1164	0.14	0.35	0.06	4	3.27	4.71	4.50519392670396	4.78836364827753e-12	2.88187062596333e-10	CA4	XP_017919639.1;XP_017919640.1	PREDICTED: carbonic anhydrase 4 isoform X1 [Capra hircus];PREDICTED: carbonic anhydrase 4 isoform X2 [Capra hircus]
LOC106503212	1273	0.37	0.92	0.98	16.63	10.42	23.24	4.47666876503842	4.53998590566228e-19	6.33416475123764e-17	LOC106503212	XP_013827517.1;XP_027830810.1	PREDICTED: C-type lectin domain family 10 member A [Capra hircus];C-type lectin domain family 10 member A isoform X3 [Ovis aries]
ANGPTL8	937	0.31	0.18	2.26	18.98	3.4	42.47	4.47433496439668	7.8761428749886e-06	0.000129378291905203	ANGPTL8	XP_005682434.1	PREDICTED: angiopoietin-like protein 8 [Capra hircus]
LOC102171118	1670	0.16	0.33	1.48	16.84	14.54	15.12	4.47122554560811	2.71778118695013e-14	2.21190327965191e-12	LOC102171118	XP_013829794.2;KAB0339205.1	PREDICTED: pyrin domain-containing protein 3 [Capra hircus];hypothetical protein FD754_024061, partial [Muntiacus muntjak]
LOC102172252	610	0.55	0.49	1.59	6.47	6.96	10.61	4.46822652843304	1.22212839596705e-05	0.000187695859297699	LOC102172252	XP_017903750.1;XP_010803646.1	PREDICTED: apolipoprotein L3-like [Capra hircus];apolipoprotein L3 [Bos taurus]
novel.15480	748	0	0.1	0.05	0.87	2.57	0.23	4.45379469556994	0.00291087920427284	0.0190913158067784	-	-	-
IRF7	1880	5.89	5.12	6.08	107.01	132.28	110.64	4.44519507534884	3.17728912598655e-86	3.41336170804735e-82	IRF7	XP_017898523.1	PREDICTED: interferon regulatory factor 7 [Capra hircus]
LOC102187692	1360	0	0.01	0.49	3.36	0.95	5.28	4.44031503071948	0.000147201537441707	0.00159574784736252	LOC102187692	XP_017912360.1	PREDICTED: LOW QUALITY PROTEIN: trophoblast Kunitz domain protein 1-like [Capra hircus]
LOC108634774	2652	0.06	0	0	0.23	0.36	0.23	4.42898894849527	0.00125985942721602	0.00974067637753272	LOC108634774	XP_017900502.1	PREDICTED: collagen alpha-1(I) chain-like [Capra hircus]
IFNE	661	0	0.48	0.12	4.59	7.76	2.18	4.42384541650331	8.11586280993765e-06	0.000132606409379711	IFNE	XP_013821322.2	PREDICTED: interferon epsilon [Capra hircus]
LOC102189031	884	1.34	1.33	1.28	21.36	56.56	3.94	4.41913480807725	6.14464695997495e-09	2.16078370838006e-07	LOC102189031	XP_017899087.1	PREDICTED: HRAS-like suppressor 3 [Capra hircus]
SPINK7	584	0.14	0.88	0.46	12.36	19.46	3.16	4.40110502292087	4.39108864173343e-07	1.0069042748803e-05	SPINK7	XP_005683189.1	PREDICTED: serine protease inhibitor Kazal-type 7 [Capra hircus]
novel.1973	2858	0.02	0.04	0.29	2.63	2.97	1.72	4.38803326279775	3.92476452300616e-07	9.18600114829089e-06	Rpl22l1	XP_004447980.1	60S ribosomal protein L22-like 1 isoform X1 [Dasypus novemcinctus]
IDO1	1556	2	2.08	2.69	45.13	15.63	70.48	4.38437928543013	2.29279156260703e-17	2.71436882549822e-15	IDO1	NP_001301218.1;XP_010844654.1	indoleamine 2,3-dioxygenase 1 [Capra hircus];PREDICTED: indoleamine 2,3-dioxygenase 1 [Bison bison bison]
LOC102169889	2770	6.32	8.77	9.56	179.69	90.44	228.8	4.3652230568722	1.98035047498094e-30	8.34310005989031e-28	LOC102169889	XP_013832381.2;XP_017914934.1;XP_017914933.1	PREDICTED: tripartite motif-containing protein 5 isoform X1 [Capra hircus];PREDICTED: tripartite motif-containing protein 5-like [Capra hircus];PREDICTED: tripartite motif-containing protein 5 [Capra hircus]
novel.4618	768	0.8	0.29	0.36	6.28	14.45	8.28	4.3478020939886	3.4464692105453e-13	2.38873669218633e-11	-	KAB0374669.1	hypothetical protein FD755_013161 [Muntiacus reevesi]
LOC102174969	846	2.73	2.7	6.05	73.01	91.95	72.45	4.34532081864767	1.2079161006387e-23	2.54443973905129e-21	LOC102174969	OWK14184.1	CCL8 [Cervus elaphus hippelaphus]
CD207	2889	0	0.01	0.03	0.17	0.11	0.52	4.33382788312944	0.000830557849229794	0.00683247958634585	CD207	XP_005686440.1	PREDICTED: C-type lectin domain family 4 member K [Capra hircus]
LY6H	3142	0	0.17	0.67	5.13	7.4	4.69	4.33252767577727	0.00516321086047863	0.0300478733879317	LY6H	XP_025121372.1;XP_017914154.1	lymphocyte antigen 6H isoform X1 [Bubalus bubalis];PREDICTED: lymphocyte antigen 6H [Capra hircus]
CST6	635	30.71	46.54	27.29	623.09	63.46	1427.37	4.28941892496482	2.96151769866341e-08	9.09016703906886e-07	CST6	XP_017898759.1	PREDICTED: cystatin-M [Capra hircus]
novel.13491	809	0	0.12	0.16	1.83	1.27	1.9	4.27590588673062	3.17611479394182e-05	0.000429465087870573	env	XP_017913339.1	PREDICTED: LOW QUALITY PROTEIN: endogenous retrovirus group K member 19 Gag polyprotein [Capra hircus]
RNF186	1391	0.21	0.13	0.31	3.93	0.53	7.78	4.27041038921829	1.48309209880501e-06	2.96701274068198e-05	RNF186	XP_017922521.1	PREDICTED: RING finger protein 186 [Capra hircus]
novel.8645	12282	0.03	0.1	0.19	2.02	2.08	2.13	4.26097853165746	2.75713976551085e-12	1.71213598271001e-10	Pol	KAB0374669.1	hypothetical protein FD755_013161 [Muntiacus reevesi]
novel.758	824	0.65	1.19	1.51	17.97	25.66	20.82	4.25170621203308	5.26269521583699e-22	9.74778184547185e-20	-	CAA10770.1	reverse transcriptase-like [Bos taurus]
novel.16682	276	4.42	0.63	0	29.9	30.5	11.82	4.24815321456538	0.00143319826023824	0.0108085987432358	gag	XP_017913339.1	PREDICTED: LOW QUALITY PROTEIN: endogenous retrovirus group K member 19 Gag polyprotein [Capra hircus]
novel.17279	276	4.42	0.63	0	29.9	30.5	11.82	4.24815321456538	0.00143319826023824	0.0108085987432358	gag	XP_017913339.1	PREDICTED: LOW QUALITY PROTEIN: endogenous retrovirus group K member 19 Gag polyprotein [Capra hircus]
LOC102186299	2391	0.19	0.1	0.5	4.87	0.76	8.75	4.24353706438151	8.23991222473427e-07	1.75289855505585e-05	LOC102186299	XP_017901204.1	PREDICTED: guanylate-binding protein 1 [Capra hircus]
GCM1	2296	0	0	0.04	0.34	0.06	0.33	4.23566499244602	0.0075441551797905	0.0404122957349735	GCM1	XP_005696487.1	PREDICTED: chorion-specific transcription factor GCMa [Capra hircus]
LOC102190983	2383	52.12	91.25	77.88	1247.78	1135.06	1391.62	4.23138883421425	1.89700624965989e-41	1.35863587600641e-38	LOC102190983	XP_025123322.1;GCF44637.1;XP_005691545.2;XP_027812377.1;XP_017916651.1;KAF0872279.1;XP_017916650.1;XP_017916649.1;XP_027812384.1;XP_027812379.1;KAF7245372.1	2&apos;-5&apos;-oligoadenylate synthase 1 isoform X2 [Bubalus bubalis];hypothetical protein parPi_0003972 [Paroedura picta];PREDICTED: 2&apos;-5&apos;-oligoadenylate synthase 1 isoform X3 [Capra hircus];2&apos;-5&apos;-oligoadenylate synthase 3-like isoform X1 [Ovis aries];PREDICTED: 2&apos;-5&apos;-oligoadenylate synthase 1 isoform X4 [Capra hircus];LIN1 transcriptase, partial [Crocuta crocuta];…
novel.2911	1422	0	0.13	0.58	4.52	3.06	6.16	4.20621170919809	5.64640663153034e-06	9.65913159912906e-05	-	-	-
novel.8999	2665	0.07	0.51	0.46	6.38	5.48	6.57	4.19630827404648	1.95882121685379e-12	1.2525962102774e-10	pol	XP_019843989.1	PREDICTED: LOW QUALITY PROTEIN: endogenous retrovirus group PABLB member 1 Env polyprotein-like [Bos indicus]
NPTX2	2680	0.18	0.03	0.61	5.41	1.3	8.18	4.19259729491458	5.21458993462084e-06	9.0064854771112e-05	NPTX2	XP_017896548.1	PREDICTED: neuronal pentraxin-2 [Capra hircus]
novel.10586	231	0	1.99	2.49	51.16	38.79	45.5	4.18215941398955	0.00571098422487952	0.032642174144417	-	KAB0342061.1;KAB0340998.1	hypothetical protein FD754_018987 [Muntiacus muntjak];hypothetical protein FD755_024535, partial [Muntiacus reevesi]
novel.13164	1442	0.19	1.35	0.57	9.64	16.07	11.8	4.16487392278414	9.66604327976959e-11	4.84113300487481e-09	IFI27	XP_033275458.1;XP_027813155.1	uncharacterized protein LOC105747811, partial [Orcinus orca];interferon alpha-inducible protein 27-like protein 1 isoform X2 [Ovis aries]
novel.8975	1440	0.1	0.15	0.09	1.75	0.68	3.15	4.13523150195821	2.06836632047183e-07	5.19830803407236e-06	-	XP_024834940.1	LOW QUALITY PROTEIN: paraneoplastic antigen-like protein 8B [Bos taurus]
LOC102169702	3170	0.09	0.49	0.55	7.42	7.9	3.89	4.12592786817971	1.11379329809007e-11	6.34773549144915e-10	LOC102169702	XP_017920096.1	PREDICTED: arachidonate 15-lipoxygenase B [Capra hircus]
CTH	1884	2.12	2.85	6.39	61.93	31.34	92.5	4.12227661017191	6.85156329664183e-14	5.12936198577165e-12	CTH	XP_004002126.1;OWK05320.1;XP_005678324.2	cystathionine gamma-lyase [Ovis aries];CTH [Cervus elaphus hippelaphus];PREDICTED: cystathionine gamma-lyase isoform X1 [Capra hircus]
FOXS1	3677	17.92	7.55	12.6	207.53	176.75	217.89	4.10663170794907	3.14104627187875e-35	1.7304748768612e-32	FOXS1	KAF5917899.1	hypothetical protein HPG69_010052 [Diceros bicornis minor]
LOC108637671	1161	0.14	0.33	0.19	4.45	1.95	4.35	4.09870581393736	1.99579221791313e-10	9.34239468280641e-09	LOC108637671	XP_017914934.1	PREDICTED: tripartite motif-containing protein 5-like [Capra hircus]
novel.14774	777	0	0.23	0.24	2.76	2.84	3.42	4.08298215673994	4.89065463721107e-07	1.10378787326804e-05	-	KAB0355076.1	hypothetical protein FD755_022535 [Muntiacus reevesi]
ROBO3	4560	0.12	0.09	0.15	1.77	1.45	2.52	4.08172277092647	2.66981788635277e-21	4.70194320542424e-19	ROBO3	XP_017898223.1	PREDICTED: roundabout homolog 3 [Capra hircus]
SLC26A7	3492	0.18	2.33	6.99	49.01	62.07	47.27	4.0814922006178	0.000387031395065498	0.00362658375681521	SLC26A7	XP_013824814.2;XP_017913688.1;XP_005689304.2	PREDICTED: anion exchange transporter isoform X1 [Capra hircus];PREDICTED: anion exchange transporter isoform X2 [Capra hircus];PREDICTED: anion exchange transporter isoform X3 [Capra hircus]
CEP295NL	6064	0.02	0.03	0.04	0.43	0.92	0.15	4.08130597809116	3.41934026472042e-07	8.09118336209062e-06	CEP295NL	XP_017919162.1	PREDICTED: protein DDC8 homolog [Capra hircus]
LOC102178303	1365	1.3	0.94	4.61	37.03	20.56	45.95	4.07908296130943	1.22363264037093e-09	4.98879903434723e-08	LOC102178303	XP_027373456.1;XP_027831215.1;XP_017920839.1;XP_027373459.1	intercellular adhesion molecule 2-like isoform X2 [Bos indicus x Bos taurus];uncharacterized protein LOC101102254 [Ovis aries];PREDICTED: intercellular adhesion molecule 2 [Capra hircus];intercellular adhesion molecule 2-like isoform X3 [Bos indicus x Bos taurus]
EMB	3478	17.53	23.19	31.69	381.62	421.78	272.85	4.07404021049909	5.16572872608408e-38	3.26443668848949e-35	EMB	XP_017921277.1;XP_005694784.3;XP_017921278.1	PREDICTED: embigin isoform X2 [Capra hircus];PREDICTED: embigin isoform X1 [Capra hircus];PREDICTED: embigin isoform X3 [Capra hircus]
LOC102183203	3151	0.8	0.57	2.84	23.12	15.79	28.78	4.06856947447366	2.05158489517159e-10	9.55931409087487e-09	LOC102183203	XP_017898238.1;XP_017898240.1	PREDICTED: L-amino-acid oxidase-like isoform X1 [Capra hircus];PREDICTED: L-amino-acid oxidase-like isoform X2 [Capra hircus]
CDH12	3676	0.04	0.29	0.23	3.47	2.19	3.15	4.0671169040741	6.03943808429109e-11	3.10438676265738e-09	CDH12	XP_017920965.1;XP_027835947.1	PREDICTED: cadherin-12 [Capra hircus];cadherin-12 isoform X1 [Ovis aries]
novel.2833	253	0	2.05	1.71	24.19	26.74	18.71	4.06307822531794	0.00849479830446274	0.0444518354529192	env	XP_017902092.1	PREDICTED: MLV-related proviral Env polyprotein-like [Capra hircus]
LOC106502635	1332	0.08	0.02	0.05	0.94	0.56	0.68	4.06216680295843	4.46584313034322e-05	0.000575949012596365	LOC106502635	XP_013823212.2	PREDICTED: uncharacterized protein LOC106502635 [Capra hircus]
novel.586	613	0.13	0.07	0.07	0.47	1.19	2.64	4.05851053739485	0.00279355025848167	0.0184281097180942	-	XP_024830961.1	diacylglycerol kinase zeta isoform X6 [Bos taurus]
UBA7	3210	11.51	7.77	11.31	145.82	185.27	136	4.05775390423415	1.28666944032135e-49	1.62619879969086e-46	UBA7	XP_005696005.2;XP_005696003.2;XP_005696000.2	PREDICTED: ubiquitin-like modifier-activating enzyme 7 isoform X3 [Capra hircus];PREDICTED: ubiquitin-like modifier-activating enzyme 7 isoform X2 [Capra hircus];PREDICTED: ubiquitin-like modifier-activating enzyme 7 isoform X1 [Capra hircus]
novel.12162	1986	0.11	0.21	0.21	2.51	0.41	5.43	4.05487783724071	2.01872201228141e-06	3.9466187662557e-05	-	XP_024834940.1	LOW QUALITY PROTEIN: paraneoplastic antigen-like protein 8B [Bos taurus]
PLB1	4765	0.05	0.18	0.34	3.1	0.6	5.61	4.05238649812016	7.87883014859048e-07	1.68274895201407e-05	PLB1	XP_005686918.2;XP_027821688.1;XP_013823299.2	PREDICTED: phospholipase B1, membrane-associated isoform X2 [Capra hircus];phospholipase B1, membrane-associated [Ovis aries];PREDICTED: phospholipase B1, membrane-associated isoform X1 [Capra hircus]
novel.9281	4579	0.11	0.08	0.09	1.14	2.95	0.08	4.04080155735415	2.19569821876827e-05	0.000313884044766834	SMARCA5	XP_006053868.1	SWI/SNF-related matrix-associated actin-dependent regulator of chromatin subfamily A member 5 [Bubalus bubalis]
GRM4	4074	0.06	0.04	0.01	0.57	0.54	0.41	4.03856720182561	2.20038085227194e-08	6.97306533804054e-07	GRM4	XP_017894634.1;XP_017894630.1	PREDICTED: metabotropic glutamate receptor 4 isoform X2 [Capra hircus];PREDICTED: metabotropic glutamate receptor 4 isoform X1 [Capra hircus]
FAM111B	3971	2.05	1.83	2.32	32.23	18.72	43.91	4.03544635556194	6.69132556860693e-29	2.52227756433489e-26	FAM111B	XP_005690355.2	PREDICTED: protein FAM111B [Capra hircus]
novel.1552	5328	0.06	0.13	0.52	4.03	4.43	2.81	4.03096056676418	2.02195804349378e-08	6.46484978013501e-07	-	CAA10770.1	reverse transcriptase-like [Bos taurus]
LOC102180290	2203	7.2	6.21	7.97	103.85	84.73	123.88	4.01981210811431	6.21179368079615e-56	1.02666614635066e-52	LOC102180290	XP_017903800.1	PREDICTED: ubl carboxyl-terminal hydrolase 18 [Capra hircus]
novel.1553	4338	0.04	0.05	0.17	1.05	0.99	1.9	4.00757708202422	4.17165280799145e-09	1.52955857052055e-07	-	CAA10770.1	reverse transcriptase-like [Bos taurus]
LOC102168680	575	0	0.15	0.08	1.06	0.75	2.75	4.00207436562613	0.00473763156024163	0.0281015327651058	LOC102168680	XP_017895579.1	PREDICTED: hemoglobin subunit alpha-1/2 [Capra hircus]
LOC108638312	1888	0.97	0.2	0.84	12.44	9.83	8.63	3.99469238316598	2.59252720129776e-12	1.6192744025315e-10	LOC108638312	XP_017920895.1;XP_014954381.1	PREDICTED: secreted and transmembrane protein 1A-like [Capra hircus];secreted and transmembrane protein 1A-like isoform X2 [Ovis aries]
C5	5470	0.39	0.54	0.88	10.13	9.08	8.11	3.99452474854348	4.6296618786769e-25	1.13037403551423e-22	C5	XP_013821764.2	PREDICTED: complement C5 [Capra hircus]
LOC102172488	2911	0.97	2.1	6.31	43.97	28.37	73.83	3.98087044197112	1.89991539251199e-09	7.50396730211629e-08	LOC102172488	XP_005675609.2;XP_005675610.2	PREDICTED: inhibitor of carbonic anhydrase isoform X1 [Capra hircus];PREDICTED: inhibitor of carbonic anhydrase isoform X2 [Capra hircus]
C5AR2	2058	5.27	4.07	3.43	64.21	33.01	89.84	3.97788813772521	3.57647731981102e-25	8.8326657118919e-23	C5AR2	XP_004015386.3;XP_008682861.1;XP_005692722.2	C5a anaphylatoxin chemotactic receptor 2 isoform X1 [Ovis aries];PREDICTED: C5a anaphylatoxin chemotactic receptor 2-like [Ursus maritimus];PREDICTED: C5a anaphylatoxin chemotactic receptor 2 [Capra hircus]
LOXL4	3635	0.58	3.17	4.82	39.05	70.71	20.42	3.97217458094374	1.64942879678813e-08	5.36151696335699e-07	LOXL4	XP_017897190.1	PREDICTED: lysyl oxidase homolog 4 [Capra hircus]
BST2	780	1.38	5.89	9.89	85.48	17.84	200.36	3.96856969002084	0.000510381648446925	0.00455212125302226	BST2	XP_017906868.1	PREDICTED: bone marrow stromal antigen 2 [Capra hircus]
LOC102174264	2097	0.99	7.76	34.59	236.46	236.39	209.17	3.95911408987623	0.00118396989507047	0.0092370287456369	LOC102174264	XP_017901199.1;XP_017901202.1;XP_017901201.1	PREDICTED: guanylate-binding protein 5 isoform X1 [Capra hircus];PREDICTED: guanylate-binding protein 5 isoform X3 [Capra hircus];PREDICTED: guanylate-binding protein 5 isoform X2 [Capra hircus]
HSH2D	1486	1.11	1.16	2.72	22.8	26.46	23.53	3.95245598514637	2.83751092736537e-20	4.48284998421856e-18	HSH2D	XP_005682199.2;XP_005682200.2	PREDICTED: hematopoietic SH2 domain-containing protein isoform X1 [Capra hircus];PREDICTED: hematopoietic SH2 domain-containing protein isoform X2 [Capra hircus]
LOC106501751	1242	69.96	47.87	31.27	626.36	742.65	737.4	3.93410457590392	1.59072240545364e-47	1.55355734561713e-44	LOC106501751	XP_025142924.1	uncharacterized protein LOC102407804 [Bubalus bubalis]
LOC102188783	823	0.07	0.13	0.15	1.58	0	2.92	3.92746590515166	0.00803330825010686	0.0425813513642689	LOC102188783	OWK03444.1;XP_017912361.1	hypothetical protein Celaphus_00008026 [Cervus elaphus hippelaphus];PREDICTED: pancreatic trypsin inhibitor-like [Capra hircus]
GMPR	3207	5.98	3.05	9	78.72	81.04	94.4	3.92667173825051	1.39780408792765e-20	2.27524383584951e-18	GMPR	XP_004019172.1;XP_014334432.1;XP_010816786.1;ELR54623.1;XP_026984240.1	GMP reductase 1 [Ovis aries];PREDICTED: GMP reductase 1 isoform X2 [Bos mutus];GMP reductase 1 isoform X1 [Bos taurus];GMP reductase 1 [Bos mutus];GMP reductase 1 isoform X1 [Lagenorhynchus obliquidens]
novel.15399	1732	0.35	0.34	0.14	3.47	4.94	2.73	3.92610376147606	1.02452536702507e-14	9.2104401823852e-13	-	NP_001355874.1	ATP-binding cassette sub-family B member 7, mitochondrial isoform 2 [Bos taurus]
FBXO40	5670	0.06	0.14	0.18	1.85	1.38	2.24	3.90808817131171	2.72019616515001e-17	3.19377785816466e-15	FBXO40	XP_017899719.1	PREDICTED: F-box only protein 40 [Capra hircus]
C10H14orf105	3211	0.38	0.4	1.3	11.09	10.46	10.57	3.9079454348448	1.48210574683787e-13	1.06148413588528e-11	C10H14orf105	XP_027410001.1;XP_013822659.1;XP_005685964.1	uncharacterized protein CCDC198 isoform X3 [Bos indicus x Bos taurus];PREDICTED: uncharacterized protein C14orf105 homolog isoform X2 [Capra hircus];PREDICTED: uncharacterized protein C14orf105 homolog isoform X1 [Capra hircus]
LGI2	2189	0.43	0.58	4.99	30.35	49.22	10.78	3.90096749180861	0.00168825633186393	0.012300398625442	LGI2	XP_004009793.3	leucine-rich repeat LGI family member 2 [Ovis aries]
AGXT2	1847	0	0.03	0.17	0.91	0.82	1.45	3.89003946844523	9.08553284097719e-05	0.00105519869524992	AGXT2	XP_005694868.2	PREDICTED: alanine--glyoxylate aminotransferase 2, mitochondrial isoform X1 [Capra hircus]
SELE	2829	0.02	0.03	0.06	0.52	0.05	0.92	3.87806883489164	0.000717502846646751	0.0060467922214296	SELE	XP_005690683.2	PREDICTED: E-selectin [Capra hircus]
AQP9	2045	0.04	0.25	0.54	4.47	0.45	7.26	3.87001281602877	8.14297326294153e-05	0.000966095657247718	AQP9	XP_005685772.1	PREDICTED: aquaporin-9 [Capra hircus]
LOC102180583	1700	0.14	0.04	0.09	1.23	0.79	2.15	3.86114809263887	4.67622329634982e-08	1.36327454199962e-06	LOC102180583	XP_017911789.1;XP_017911812.1;XP_017911811.1	PREDICTED: LOW QUALITY PROTEIN: multidrug resistance-associated protein 4-like [Capra hircus];PREDICTED: multidrug resistance-associated protein 4-like isoform X2 [Capra hircus];PREDICTED: multidrug resistance-associated protein 4-like isoform X1 [Capra hircus]
GDPD2	2543	0.29	0.31	2.03	12.28	14.39	10.78	3.85275323539081	1.09861751570518e-07	2.98041615434868e-06	GDPD2	XP_005700754.1;XP_017899532.1	PREDICTED: glycerophosphoinositol inositolphosphodiesterase GDPD2 isoform X1 [Capra hircus];PREDICTED: glycerophosphoinositol inositolphosphodiesterase GDPD2 isoform X2 [Capra hircus]
novel.9423	526	0	0.9	0.92	12.22	5.42	14.64	3.84433902436637	7.12737810286126e-06	0.000118696746836054	ERVPABLB-1	AGE09554.1	envelope protein syncytin-rum1 [Giraffa camelopardalis]
novel.7950	8076	0.2	0.05	0.11	1.41	2.08	1.02	3.83981039149281	7.11666739986291e-13	4.82361879348437e-11	MED30	KAB0340697.1	hypothetical protein FD754_022907 [Muntiacus muntjak]
PPIF	1534	6.62	5.08	8.48	87.95	52.61	134.58	3.83211862809673	9.72051829699871e-21	1.6190314428629e-18	PPIF	XP_017897744.1	PREDICTED: peptidyl-prolyl cis-trans isomerase F, mitochondrial [Capra hircus]
novel.2602	2822	0.31	0.22	2.07	12.92	16.68	7.29	3.82208308419288	1.45853407208954e-06	2.9260563093292e-05	-	XP_027824549.1	uncharacterized protein LOC106990358 isoform X2 [Ovis aries]
PYROXD2	1988	4.35	2.15	0.52	27.69	46.54	13.88	3.82099788784896	3.71665032378295e-09	1.38638800098612e-07	PYROXD2	XP_005698367.2;XP_005698368.2	PREDICTED: pyridine nucleotide-disulfide oxidoreductase domain-containing protein 2 isoform X1 [Capra hircus];PREDICTED: pyridine nucleotide-disulfide oxidoreductase domain-containing protein 2 isoform X2 [Capra hircus]
LOC102187965	798	0	0.05	0.51	2.93	0.16	5.73	3.8077347361699	0.00820719355793422	0.0432315546161541	LOC102187965	XP_005688766.2	PREDICTED: trophoblast Kunitz domain protein 1 [Capra hircus]
SOLD1	1421	0.19	0.88	4.82	30.6	5.2	54.3	3.80758007637794	0.00461026731482383	0.0275003341272362	SOLD1	NP_001273905.1;XP_005699657.2	secreted protein of Ly-6 domain 1 precursor [Capra hircus];PREDICTED: secreted protein of Ly-6 domain 1 isoform X1 [Capra hircus]
MEP1A	2847	0.03	0.02	0.11	0.8	0.34	0.99	3.79003462806686	1.22794590319299e-05	0.000188454611971462	MEP1A	XP_005696431.2	PREDICTED: meprin A subunit alpha [Capra hircus]
UNC13C	8735	0.03	0.04	0.13	0.86	0.75	1.2	3.78243125757181	3.02788841869126e-10	1.37541671382664e-08	UNC13C	XP_005685810.2	PREDICTED: protein unc-13 homolog C [Capra hircus]
novel.3991	757	0	0	0.5	2.99	3.69	1.12	3.78063867452491	0.00579948467833297	0.0330612172455989	-	KAB0340029.1	hypothetical protein FD755_024815, partial [Muntiacus reevesi]
ACER1	1693	0.12	0.17	0.06	1.5	0	2.64	3.78029150710548	0.00405479785516119	0.0248840532483705	ACER1	XP_005682556.1;XP_005682557.1	PREDICTED: alkaline ceramidase 1 isoform X1 [Capra hircus];PREDICTED: alkaline ceramidase 1 isoform X2 [Capra hircus]
BTBD16	1130	0	0	0.17	1.47	1.32	0.36	3.77903773059341	0.00808343473791569	0.0427469059263738	BTBD16	XP_005698621.1	PREDICTED: BTB/POZ domain-containing protein 16 [Capra hircus]
novel.15469	4940	0.15	0.11	0.1	1.39	1.39	1.58	3.76813383148659	1.90078021963825e-26	5.51894105393884e-24	-	CAA10770.1	reverse transcriptase-like [Bos taurus]
MTUS2	3589	0.17	0.16	0.15	2.21	2.67	2	3.75957835172416	1.76985926297946e-24	4.08894581982545e-22	MTUS2	XP_017912095.1;XP_017912094.1;KAF3825911.1;XP_012040044.2	PREDICTED: microtubule-associated tumor suppressor candidate 2 isoform X2 [Capra hircus];PREDICTED: microtubule-associated tumor suppressor candidate 2 isoform X1 [Capra hircus];hypothetical protein GH733_006738 [Mirounga leonina];microtubule-associated tumor suppressor candidate 2 isoform X1 [Ovis aries]
FAM19A3	4192	0.63	0.5	0.94	9.18	11.78	5.59	3.75130182926275	1.63355436947143e-19	2.38765640697029e-17	FAM19A3	XP_013817980.2	PREDICTED: protein FAM19A3 [Capra hircus]
LOC102171503	737	0.01	0.32	0.17	1.87	1.36	6.16	3.74799378799759	0.000415504752132943	0.00383320528309507	LOC102171503	AAI42359.1;XP_017895487.1	MUC12 protein, partial [Bos taurus];PREDICTED: LOW QUALITY PROTEIN: mucin-3B [Capra hircus]
novel.14341	250	10.37	8.81	5.59	141.82	81.9	139.03	3.74211854427824	1.74606373706464e-07	4.44501486428565e-06	-	ELR54311.1	hypothetical protein M91_18376, partial [Bos mutus]
novel.314	226	19.29	8.47	8.61	187.41	82.29	139.18	3.73961708400416	5.01948611511927e-05	0.000635900228003848	Pol	ELR48287.1	hypothetical protein M91_03394, partial [Bos mutus]
CASP3	3048	13.54	15.41	20.7	215.94	208.76	199.6	3.73774209883164	8.44421076419454e-40	5.66975976498387e-37	CASP3	NP_001273018.1	caspase-3 [Capra hircus]
SNTG1	2689	0	0.02	0.07	0.51	0.65	0.11	3.73461317012526	0.0015456951316154	0.0114757448506871	SNTG1	XP_017914013.1	PREDICTED: gamma-1-syntrophin [Capra hircus]
IFI44	3860	15.4	10.38	10.69	157.04	130.45	180.75	3.72623007500047	8.04019285955064e-60	1.91946204200339e-56	IFI44	XP_005678254.2;XP_005678253.2	PREDICTED: interferon-induced protein 44 isoform X2 [Capra hircus];PREDICTED: interferon-induced protein 44 isoform X1 [Capra hircus]
RTP4	2101	5.85	4.98	5.61	63	73.53	79.34	3.72608032496539	5.32039792261316e-71	2.85785174413166e-67	RTP4	XP_005675197.2;CAA10770.1	PREDICTED: receptor-transporting protein 4 [Capra hircus];reverse transcriptase-like [Bos taurus]
EPSTI1	1722	8.47	8.06	9.96	110.16	88.03	123.89	3.68342661500271	1.18070491982814e-45	1.10298373510554e-42	EPSTI1	XP_017912271.1;XP_017912270.1	PREDICTED: epithelial-stromal interaction protein 1 isoform X2 [Capra hircus];PREDICTED: epithelial-stromal interaction protein 1 isoform X1 [Capra hircus]
novel.6161	3076	2.62	0.85	1.15	18.36	14.43	19.59	3.65928303288407	8.70923177413057e-20	1.30857729999279e-17	-	KAB0344508.1;KAB0345959.1;XP_005888469.1	hypothetical protein FD754_021434, partial [Muntiacus muntjak];hypothetical protein FD755_024387 [Muntiacus reevesi];PREDICTED: uncharacterized protein LOC102287662 [Bos mutus]
novel.5473	4528	0.22	0.36	0.19	2.91	4	1.99	3.65828485127368	1.56622655370316e-18	2.05194778858939e-16	RBBP4	XP_023614228.1	histone-binding protein RBBP4 isoform X5 [Myotis lucifugus]
LOC102187146	1412	0.81	20.66	6.05	94.35	85.03	121.45	3.6506750637047	3.2146764340932e-06	5.9288015332984e-05	LOC102187146	XP_017913599.1;XP_027829255.1	PREDICTED: lymphocyte antigen 6H [Capra hircus];lymphocyte antigen 6L isoform X1 [Ovis aries]
MC4R	2057	0	0.03	0.31	1.47	1.63	1.27	3.65037706478542	0.000654895384919073	0.00560600886070566	MC4R	NP_001272520.1	melanocortin receptor 4 [Capra hircus]
novel.6080	6689	0.11	0.12	0.31	2.15	2.21	1.99	3.64816211755413	3.01555197117189e-13	2.10364122248699e-11	CFDP2	CAA10770.1	reverse transcriptase-like [Bos taurus]
LOC102186442	1270	0.04	0.13	0.03	1	1.03	0.31	3.64441368364581	0.000678018605457016	0.00576718438513438	LOC102186442	XP_017894808.1;XP_017894809.1	PREDICTED: DLA class II histocompatibility antigen, DR-1 beta chain isoform X1 [Capra hircus];PREDICTED: DLA class II histocompatibility antigen, DR-1 beta chain isoform X2 [Capra hircus]
EREG	2523	0.14	0.27	0.22	2.74	0.44	4.25	3.64427545312499	1.92695504046938e-06	3.79491805678507e-05	EREG	DAA28582.1	TPA: epiregulin preproprotein-like [Bos taurus]
novel.14363	5404	0.14	0.08	0.09	1.15	1.64	0.75	3.64209423062515	1.52260260957572e-14	1.30858558677376e-12	-	GCF57119.1	hypothetical protein parPi_0019826 [Paroedura picta]
LOC108637852	2784	1.21	1.53	1.63	32.43	20.51	36.96	3.62501354929291	2.32181966874313e-58	4.53514703660136e-55	LOC108637852	XP_017916653.1;XP_027812375.1;XP_027836057.1	PREDICTED: 2&apos;-5&apos;-oligoadenylate synthase 2-like [Capra hircus];2&apos;-5&apos;-oligoadenylate synthase 2 isoform X2 [Ovis aries];LOW QUALITY PROTEIN: 2&apos;-5&apos;-oligoadenylate synthase 2-like [Ovis aries]
ATP2C2	3250	1.31	1.45	9.16	45.5	31.05	62.45	3.62170057984701	6.23395335491922e-07	1.37377150547482e-05	ATP2C2	XP_017917280.1;XP_017917279.1;DAA20331.1	PREDICTED: calcium-transporting ATPase type 2C member 2 isoform X3 [Capra hircus];PREDICTED: calcium-transporting ATPase type 2C member 2 isoform X2 [Capra hircus];TPA: calcium-transporting ATPase type 2C member 2-like [Bos taurus]
novel.9548	553	2.55	0	1.1	9.7	20.89	10.85	3.61552657388161	0.000156479973090842	0.00167770893304881	env	XP_017899605.1	PREDICTED: LOW QUALITY PROTEIN: uncharacterized protein LOC108634447 [Capra hircus]
WNT7B	3701	0.35	0.17	0.13	1.98	2.08	2.85	3.60075741753715	1.94051927337475e-16	2.11644655369187e-14	WNT7B	VFV21290.1;XP_004279638.1	protein wnt-7b [Lynx pardinus];protein Wnt-7b isoform X1 [Orcinus orca]
IFI44L	2822	25.35	29.6	32.07	330.96	259.96	399.89	3.59797060983889	2.12599973649451e-45	1.88361510412857e-42	IFI44L	XP_005678306.3	PREDICTED: interferon-induced protein 44-like [Capra hircus]
SGCZ	1326	0	0.05	0.07	0.71	0.68	0.1	3.59702390242697	0.00796637492397933	0.0422630942263259	SGCZ	XP_017897291.1;XP_017897290.1	PREDICTED: zeta-sarcoglycan isoform X2 [Capra hircus];PREDICTED: zeta-sarcoglycan isoform X1 [Capra hircus]
novel.6094	354	0.59	0.89	0.99	11.03	18.6	10.45	3.59649049631594	3.23900163391475e-05	0.000436251036140568	-	DAA26108.1	TPA: hypothetical protein BOS_9853 [Bos taurus]
ARL4D	1381	3.91	1.36	7.26	41.5	46.6	60.23	3.59561833561138	1.19575904208539e-10	5.87919422843172e-09	ARL4D	XP_005693954.1	PREDICTED: ADP-ribosylation factor-like protein 4D [Capra hircus]
novel.4952	5889	0	0.14	0.09	0.65	0.35	1.54	3.56912708340938	0.000232476964349931	0.00233848317229523	Pol	KAB0369161.1	hypothetical protein FD755_019166 [Muntiacus reevesi]
novel.390	1401	29.75	20.28	31.4	317.72	179.44	423	3.56893293128628	1.53585833828776e-21	2.74995435470424e-19	-	KAF0884837.1	LORF2 protein, partial [Crocuta crocuta]
LOC102188418	837	0	0.35	0.23	2.61	0.21	7.5	3.5642527601819	0.00425951275864582	0.0258676911057841	LOC102188418	XP_004014374.1;ELR52018.1	dihydrodiol dehydrogenase 3-like isoform X1 [Ovis aries];hypothetical protein M91_01961, partial [Bos mutus]
novel.6149	1303	0.58	0.17	0.07	2.42	2.32	3.3	3.5505501123519	1.73048836850601e-06	3.42684544568849e-05	-	XP_036716394.1	uncharacterized protein LOC118899192 [Balaenoptera musculus]
RIMKLA	1504	0.16	0.18	0.24	1.82	0.61	4.15	3.54876039654803	7.36500130716746e-06	0.000121820183283911	RIMKLA	XP_005678668.2	PREDICTED: N-acetylaspartylglutamate synthase A [Capra hircus]
LOC102176495	1971	3.54	3.65	9.93	66.66	40.46	88	3.54398024085984	1.01126451305343e-11	5.80963351001764e-10	LOC102176495	XP_005699386.1	PREDICTED: annexin A8 [Capra hircus]
novel.9438	6940	0.18	1.31	1.27	12.16	6.1	15.36	3.5403860347007	1.29388211090938e-09	5.2453492518866e-08	pol	KAB0387807.1;XP_034625181.1	hypothetical protein FD755_002763 [Muntiacus reevesi];protein NYNRIN-like, partial [Trachemys scripta elegans]
SSTR1	4504	0.02	0.01	0.08	0.38	0.68	0.17	3.53966393556111	0.000152052716109209	0.00164171088357913	SSTR1	XP_027377327.1;XP_023045427.1	somatostatin receptor type 1 isoform X1 [Bos indicus x Bos taurus];somatostatin receptor type 1 [Piliocolobus tephrosceles]
HKDC1	4445	0.42	3.22	0.45	14.87	23.9	6.13	3.53693107237271	3.95525680371903e-06	7.07010380072438e-05	HKDC1	ELR48624.1	Putative hexokinase HKDC1, partial [Bos mutus]
PCK1	2600	0.12	0.03	0.08	0.76	1.17	0.41	3.5358878982736	2.65662723839999e-06	5.02910069112443e-05	PCK1	XP_027832818.1	phosphoenolpyruvate carboxykinase, cytosolic [GTP] isoform X1 [Ovis aries]
LOC108636751	1643	1.49	0.25	0.71	6.88	7.34	11.02	3.5283077275502	7.29562777369663e-10	3.1288195278572e-08	LOC108636751	-	-
BDNF	1354	0.14	0.22	0.53	3.4	4.06	2.83	3.52489666832233	2.28932222028484e-08	7.22296288179737e-07	BDNF	ELR60066.1;XP_003781246.1;XP_005690082.2	Brain-derived neurotrophic factor, partial [Bos mutus];brain-derived neurotrophic factor isoform X2 [Otolemur garnettii];PREDICTED: brain-derived neurotrophic factor isoform X1 [Capra hircus]
PABPC1L	2151	0.29	0.33	0.59	4.41	2.41	8.3	3.52136638521555	9.12996659692147e-10	3.83137621682529e-08	PABPC1L	XP_017913403.1;XP_036680172.1	PREDICTED: polyadenylate-binding protein 1-like [Capra hircus];polyadenylate-binding protein 1-like isoform X1 [Balaenoptera musculus]
CLCA2	5202	0.09	1.23	0.85	8.72	13.42	2	3.51786577044377	0.00682326570174871	0.0374660584890807	CLCA2	XP_005678209.2;XP_004002204.2	PREDICTED: calcium-activated chloride channel regulator 2 isoform X1 [Capra hircus];calcium-activated chloride channel regulator 2 [Ovis aries]
FXYD4	560	5.59	16.46	43.2	221.48	242.39	401.49	3.5147358126504	2.75062146823238e-07	6.6628920931726e-06	FXYD4	XP_010850307.1	PREDICTED: FXYD domain-containing ion transport regulator 4 isoform X2 [Bison bison bison]
ALPK2	1526	0.01	0.1	0.08	0.84	2.01	0.52	3.51134211337829	9.62478150915421e-05	0.00111122007257221	ALPK2	XP_017894852.1;XP_027816660.1	PREDICTED: alpha-protein kinase 2, partial [Capra hircus];alpha-protein kinase 2 isoform X4 [Ovis aries]
FAM167A	4041	0.19	0.49	3.22	15.01	10.05	18.92	3.50888290785512	0.00201496386038024	0.0141343498217858	FAM167A	XP_017907326.1	PREDICTED: protein FAM167A [Capra hircus]
LOC106503617	1679	0.56	0.39	0.54	4.81	1.98	8.99	3.50743333095951	1.80018092675173e-09	7.16271988744215e-08	LOC106503617	XP_017896279.1	PREDICTED: uncharacterized protein LOC106503617 [Capra hircus]
CLIP4	4264	1.38	1.02	2.05	15.39	14.55	17.14	3.48727964317704	4.99040491929269e-24	1.12867200100971e-21	CLIP4	XP_005686910.1	PREDICTED: CAP-Gly domain-containing linker protein 4 [Capra hircus]
novel.13426	732	1.73	0.2	0.79	7.11	8.66	12.15	3.47694461647058	9.56872092354807e-08	2.63158223438611e-06	-	-	-
LOC102181993	1835	3.93	1.99	3.42	33.43	43.5	19.55	3.47379264908586	7.05166820436903e-18	8.86035924205105e-16	LOC102181993	XP_017921250.1	PREDICTED: LOW QUALITY PROTEIN: beta-hexosaminidase subunit beta [Capra hircus]
DUSP15	2630	15.23	7.02	6.36	61.73	58.01	71.17	3.47291498164621	1.12525628922207e-32	5.62261782098266e-30	DUSP15	XP_036780650.1;XP_017912355.1;XP_011907849.1	dual specificity protein phosphatase 15 isoform X5 [Manis pentadactyla];PREDICTED: dual specificity protein phosphatase 15 [Capra hircus];PREDICTED: dual specificity protein phosphatase 15 isoform X2 [Cercocebus atys]
LOC102175889	1070	2.28	1.3	6.03	40.05	35.55	31.28	3.46682577117808	1.04689390216524e-09	4.31738241495631e-08	LOC102175889	XP_005693275.1	PREDICTED: C-C motif chemokine 2 [Capra hircus]
novel.12352	2849	0.21	0.34	0.19	2.54	3.41	1.67	3.46083824915922	3.35451471650917e-14	2.65930461815853e-12	-	KAB0368172.1	hypothetical protein FD755_019938 [Muntiacus reevesi]
novel.9436	5627	0.12	0.17	0.29	2.09	1.76	2.15	3.45268322658609	1.25597216422666e-15	1.27894871661489e-13	-	ELK12076.1	Poliovirus receptor-related protein 1 [Pteropus alecto]
LOC108635142	541	0.26	0.02	0.02	0.57	2.24	2.08	3.45221566973234	0.00671670014631183	0.0370228371841088	LOC108635142	XP_017900900.1;XP_033706297.1	PREDICTED: basic proline-rich protein-like, partial [Capra hircus];translation initiation factor IF-2-like [Tursiops truncatus]
CDHR5	2730	0.06	0.18	0.08	1.15	1.76	0.27	3.45168457740708	1.9737113683598e-05	0.000285570117579654	CDHR5	XP_017898517.1;XP_017898519.1;XP_017898518.1;XP_017898521.1;XP_017898516.1;XP_017898520.1	PREDICTED: cadherin-related family member 5 isoform X2 [Capra hircus];PREDICTED: cadherin-related family member 5 isoform X4 [Capra hircus];PREDICTED: cadherin-related family member 5 isoform X3 [Capra hircus];PREDICTED: cadherin-related family member 5 isoform X6 [Capra hircus];PREDICTED: cadherin-related family member 5 isoform X1 [Capra hircus];PREDICTED: cadherin-related family member 5 isofo…
CD274	4298	1.83	1.7	4.41	28.45	24.42	30.2	3.45110578055937	4.26821089068825e-16	4.56252632822526e-14	CD274	XP_005683750.1	PREDICTED: programmed cell death 1 ligand 1 [Capra hircus]
novel.3756	7470	0.25	0.3	0.24	2.32	1.01	4.48	3.43479086966395	4.96523744285522e-11	2.58139770716005e-09	DNAJC19	GCF49674.1	hypothetical protein parPi_0010440 [Paroedura picta]
LOC108637956	1734	2.35	2.06	4.42	31.69	20.98	38.03	3.42792921286513	3.62173711707189e-15	3.42804597785932e-13	LOC108637956	-	-
TREX1	1561	1.97	2.55	4.4	27.47	34.65	30.63	3.41953844721395	1.00860257113579e-17	1.23833341962421e-15	TREX1	XP_017922514.1	PREDICTED: three-prime repair exonuclease 1 [Capra hircus]
CACNG4	2803	0.81	0.66	1.58	10.84	11.85	8.86	3.41561449763375	2.16683107365657e-16	2.35134002265582e-14	CACNG4	OWK15008.1;XP_012602950.1;XP_002696273.2	hypothetical protein Celaphus_00001709, partial [Cervus elaphus hippelaphus];voltage-dependent calcium channel gamma-4 subunit isoform X1 [Microcebus murinus];voltage-dependent calcium channel gamma-4 subunit [Bos taurus]
PLAC8	853	22.38	21.37	26.1	220.3	130.93	385.34	3.41232426940955	1.16435482936342e-16	1.29623460433691e-14	PLAC8	XP_004010008.1	placenta-specific gene 8 protein [Ovis aries]
CLDN4	1729	27.22	45.7	86.23	510.89	599.25	541.12	3.40683172936929	1.42796031357749e-13	1.03303553190323e-11	CLDN4	NP_001171946.1	claudin-4 [Ovis aries]
SAMD9	7076	5.55	7.52	6.34	72.24	51.66	65.25	3.4059359945721	2.19167725976051e-45	1.88361510412857e-42	SAMD9	XP_005678975.2	PREDICTED: sterile alpha motif domain-containing protein 9 [Capra hircus]
LOC108635155	2817	0.33	0.1	0	1.18	1.43	1.17	3.39989451899718	0.000395783767063023	0.0036813030385784	LOC108635155	XP_017900910.1	PREDICTED: collagen alpha-1(I) chain-like [Capra hircus]
PAQR9	2399	0	0.03	0.02	0.16	0.35	0.11	3.39910856414535	0.00754140240683926	0.040407623968416	PAQR9	XP_020743250.1	progestin and adipoQ receptor family member 9 [Odocoileus virginianus texanus]
TNFSF15	6349	0.45	0.72	0.52	5.92	3.86	6.92	3.39136752695075	2.610232978554e-22	4.87682311106184e-20	TNFSF15	XP_005684407.2	PREDICTED: tumor necrosis factor ligand superfamily member 15 [Capra hircus]
CXCR1	1756	0.03	0.38	0.17	1.83	3.49	0.4	3.38493298281225	0.00053015223492953	0.00470890902013058	CXCR1	XP_005676587.1	PREDICTED: C-X-C chemokine receptor type 1 [Capra hircus]
SLC24A4	10229	0.42	1.49	0.37	6.6	5.8	7.71	3.38472516750435	1.29512368701205e-11	7.265542438418e-10	SLC24A4	XP_005695390.1;XP_005695389.1	PREDICTED: sodium/potassium/calcium exchanger 4 isoform X2 [Capra hircus];PREDICTED: sodium/potassium/calcium exchanger 4 isoform X1 [Capra hircus]
SLC2A1	3668	17.53	20.82	62.65	284.81	294.2	254.8	3.37100022588456	1.87090965011122e-09	7.41667246167706e-08	SLC2A1	XP_027824429.1	solute carrier family 2, facilitated glucose transporter member 1 [Ovis aries]
CD7	2189	8.24	3.41	11.98	76.48	102.65	61.54	3.36795069342967	1.97701760867095e-12	1.26048072225235e-10	CD7	XP_014954381.1;XP_017920894.1	secreted and transmembrane protein 1A-like isoform X2 [Ovis aries];PREDICTED: T-cell antigen CD7 [Capra hircus]
novel.16844	2954	1.43	0.51	0.42	8.63	5.93	6.87	3.36536045793343	7.85343556789042e-13	5.25666406890011e-11	-	KAB0366218.1	hypothetical protein FD754_010374 [Muntiacus muntjak]
NUGGC	3009	0.07	0.06	0.09	0.64	0.15	1.39	3.36279006182694	0.000112701732376981	0.00126980043096582	NUGGC	XP_017907360.1;XP_013821294.2;XP_017907361.1	PREDICTED: nuclear GTPase SLIP-GC isoform X2 [Capra hircus];PREDICTED: nuclear GTPase SLIP-GC isoform X1 [Capra hircus];PREDICTED: nuclear GTPase SLIP-GC isoform X3 [Capra hircus]
HAL	3837	0.02	0.31	0.77	3.88	2.36	4.93	3.36074166618806	9.15584177346895e-05	0.00106221607097599	HAL	XP_005680527.1	PREDICTED: histidine ammonia-lyase [Capra hircus]
TINAGL1	1911	29.83	21.54	179.62	770.6	1038.12	583.98	3.35786489614929	0.00142004418883979	0.0107303314879974	TINAGL1	XP_017912901.1;DAA32345.1	PREDICTED: tubulointerstitial nephritis antigen-like [Capra hircus];TPA: tubulointerstitial nephritis antigen-like 1-like [Bos taurus]
novel.11651	615	0.25	0.07	0.49	3.4	3.14	2.18	3.35437920745218	0.000294333110050106	0.00285509760836866	-	XP_010860013.1	PREDICTED: hepatocyte nuclear factor 1-beta [Bison bison bison]
novel.7125	2237	0.02	0.01	0.38	1.48	0.72	2.15	3.35214327985628	0.00272241409098797	0.0180647897340851	-	KAB0365418.1	hypothetical protein FD754_009574, partial [Muntiacus muntjak]
LOC100861164	588	0.42	0.65	0.75	7.28	1.58	11.37	3.3468924484417	8.4048420609079e-05	0.000987890790594459	LOC100861164	AAQ56199.1	interferon-tau 4a [Capra hircus]
LOC108638609	868	0.48	0.2	0.47	3.6	5.13	2.18	3.31977155076787	5.80833392227332e-07	1.2879036393598e-05	LOC108638609	XP_017922297.1	PREDICTED: uncharacterized protein LOC108638609 [Capra hircus]
LOC108637854	2939	7.12	24.15	11.74	151.1	112.57	157.41	3.31831866533403	1.4032656105043e-13	1.01860016578701e-11	LOC108637854	XP_027812390.1	2&apos;-5&apos;-oligoadenylate synthase 1-like isoform X2 [Ovis aries]
TTR	771	0.42	0.47	1.02	6.62	12.04	1.01	3.31694738521543	0.000211949673291549	0.00216442522829953	TTR	NP_001009800.1	transthyretin precursor [Ovis aries]
ZNFX1	7059	14.84	14.92	20.87	156.3	150.1	163.53	3.31457781266109	4.51043020859509e-35	2.36368545028961e-32	ZNFX1	XP_017913495.1	PREDICTED: NFX1-type zinc finger-containing protein 1 [Capra hircus]
CA6	1422	0.03	0.08	0.04	0.69	0.29	0.6	3.31106245703156	0.00111757297590777	0.00879244707446148	CA6	XP_005690788.1	PREDICTED: carbonic anhydrase 6 [Capra hircus]
LOC102184761	1598	1.64	1.98	1.31	17.23	6.65	22.06	3.31022087880807	1.05093027647825e-12	6.96922466679375e-11	LOC102184761	XP_013828218.2	PREDICTED: granzyme A [Capra hircus]
MROH7	4252	0.03	0.01	0.01	0.16	0.1	0.14	3.30619819890161	0.00136219722942928	0.0103787835714601	MROH7	XP_017900036.1;XP_017900031.1	PREDICTED: maestro heat-like repeat-containing protein family member 7 isoform X2 [Capra hircus];PREDICTED: maestro heat-like repeat-containing protein family member 7 isoform X1 [Capra hircus]
novel.7144	2544	0.12	0.26	0.26	2.01	1.49	2.46	3.3061372288852	1.03652695055677e-10	5.13152489853982e-09	-	CAA10770.1	reverse transcriptase-like [Bos taurus]
HEXB	1865	40.74	37.46	73.73	508.48	558.11	375.75	3.30537427229722	5.98481763973169e-18	7.56410540042795e-16	HEXB	XP_017921030.1	PREDICTED: beta-hexosaminidase subunit beta [Capra hircus]
TMEM92	1012	1.86	4.76	7.24	45.99	64.96	26.09	3.30502520789307	7.95461298847042e-09	2.721541634877e-07	TMEM92	XP_004012821.1;XP_014954200.1	transmembrane protein 92 isoform X1 [Ovis aries];transmembrane protein 92 isoform X2 [Ovis aries]
novel.12209	1050	0.1	0.16	0.1	1.36	1.58	0.45	3.29942635622043	0.000368031973390905	0.00347126206333494	AOC3	XP_025135874.1	primary amine oxidase, lung isozyme isoform X1 [Bubalus bubalis]
LOC102183581	1595	2.58	6.54	4.46	46.25	5.57	72.05	3.29437362996261	7.94424402324757e-06	0.000130198342550341	LOC102183581	XP_017904775.1;XP_017904774.1	PREDICTED: alcohol dehydrogenase 6 isoform X2 [Capra hircus];PREDICTED: alcohol dehydrogenase 6 isoform X1 [Capra hircus]
GDA	5518	0.25	0.19	0.04	1.45	2.53	0.11	3.29382596340335	0.000416020447054494	0.00383631559030595	GDA	XP_005683808.1	PREDICTED: guanine deaminase [Capra hircus]
HCRTR1	2835	0.8	0.8	7.54	29.67	31.36	25.39	3.28703863982595	3.53575679195435e-05	0.000470397959330843	HCRTR1	ELR48722.1;XP_012005295.2	Orexin receptor type 1, partial [Bos mutus];orexin receptor type 1 isoform X2 [Ovis aries]
NRL	2015	0.07	0.04	0.04	0.23	1.05	0.08	3.27718505870225	0.00522072218798454	0.0303414760430176	NRL	XP_001925889.3	LOW QUALITY PROTEIN: neural retina-specific leucine zipper protein [Sus scrofa]
MEP1B	2519	1.69	32.88	8.39	137.83	137	109.56	3.27698735434448	1.42082990079652e-05	0.000213662924090413	MEP1B	XP_027816620.1;XP_005697065.2	meprin A subunit beta isoform X1 [Ovis aries];PREDICTED: meprin A subunit beta [Capra hircus]
AGXT	8092	0.84	9.19	16.26	61.33	103.9	51.77	3.27634136096472	9.49924509330635e-06	0.000151073856458017	AGXT	XP_017895467.1	PREDICTED: serine--pyruvate aminotransferase [Capra hircus]
RSPO1	3018	1.89	0.61	1.14	10.79	3.06	19	3.27590538315906	9.5331028992913e-07	1.99249269352308e-05	RSPO1	NP_001272556.1	R-spondin-1 precursor [Capra hircus]
HECW1	10127	1.35	1.77	2.6	17.71	22.93	12.28	3.26306573657105	1.36921539407522e-16	1.50866471574873e-14	HECW1	XP_025147167.1;XP_017902490.1;GCF50888.1;XP_017902491.1	E3 ubiquitin-protein ligase HECW1 isoform X1 [Bubalus bubalis];PREDICTED: E3 ubiquitin-protein ligase HECW1 isoform X1 [Capra hircus];hypothetical protein parPi_0012022 [Paroedura picta];PREDICTED: E3 ubiquitin-protein ligase HECW1 isoform X2 [Capra hircus]
FAM160A1	4411	0.93	1.36	1.41	11.19	7.2	14.84	3.26162280117622	1.37480481753334e-18	1.81221204352892e-16	FAM160A1	XP_017917087.1	PREDICTED: protein FAM160A1 isoform X1 [Capra hircus]
BCL2L14	2102	1.26	1.25	1.2	12.11	8.21	12.98	3.25785366692856	1.10952076510387e-28	3.97319385983695e-26	BCL2L14	XP_005680883.2	PREDICTED: apoptosis facilitator Bcl-2-like protein 14 [Capra hircus]
novel.2630	2239	0.08	0.11	0.6	2.21	1.6	3.79	3.25698574971574	4.90266973915265e-05	0.000624044798669632	CCDC201	XP_006051340.1	uncharacterized protein LOC102414190 [Bubalus bubalis]
LOC106502047	3242	0.44	0.16	2.21	7.56	11.52	5.36	3.25180797777435	1.95497108144342e-05	0.00028324011231216	LOC106502047	XP_024834940.1	LOW QUALITY PROTEIN: paraneoplastic antigen-like protein 8B [Bos taurus]
LOC102178162	764	0.28	0.16	2.06	8.75	0.25	17.16	3.24249891706688	0.00984585389102447	0.0499318993434805	LOC102178162	XP_013832262.2;XP_017902246.1	PREDICTED: GTPase IMAP family member 1 [Capra hircus];PREDICTED: GTPase IMAP family member 1 isoform X2 [Capra hircus]
PLEKHA4	3118	9.04	5.13	5.22	54.45	58.82	54.68	3.24039076475436	2.09727057163265e-36	1.24502095590807e-33	PLEKHA4	XP_017918228.1;XP_005692747.2;XP_017918230.1	PREDICTED: pleckstrin homology domain-containing family A member 4 isoform X2 [Capra hircus];PREDICTED: pleckstrin homology domain-containing family A member 4 isoform X1 [Capra hircus];PREDICTED: pleckstrin homology domain-containing family A member 4 isoform X4 [Capra hircus]
CFB	2458	0.98	1.65	1.86	13.41	7.54	19.47	3.23856235866806	6.48948582892296e-13	4.41243963671642e-11	CFB	XP_004018978.2	complement factor B [Ovis aries]
HERC6	4189	5.27	7.06	5.43	103.38	103.96	103.5	3.23689431570989	2.87975712690484e-44	2.29164672698805e-41	HERC6	XP_017904805.1;XP_017904804.1	PREDICTED: probable E3 ubiquitin-protein ligase HERC6 isoform X2 [Capra hircus];PREDICTED: probable E3 ubiquitin-protein ligase HERC6 isoform X1 [Capra hircus]
KIAA1549L	4967	0.17	0.22	0.49	3.16	3.78	2.32	3.23236400309227	1.58819819518612e-14	1.35952296501072e-12	KIAA1549L	XP_017914751.1;XP_005690129.2;XP_017914752.1	PREDICTED: UPF0606 protein KIAA1549L homolog isoform X2 [Capra hircus];PREDICTED: UPF0606 protein KIAA1549L homolog isoform X1 [Capra hircus];PREDICTED: UPF0606 protein KIAA1549L homolog isoform X3 [Capra hircus]
LOC102183469	2858	6.04	34.7	14.97	174.38	216.89	99.69	3.2317977532714	2.85758015791328e-08	8.78368630513945e-07	LOC102183469	XP_005696425.2	PREDICTED: 24-hydroxycholesterol 7-alpha-hydroxylase isoform X1 [Capra hircus]
LOC108637287	855	0.32	0.43	0.18	3.43	4.12	0.35	3.22936902637916	0.00127782753734964	0.00984770533267371	LOC108637287	XP_017911933.1	PREDICTED: LOW QUALITY PROTEIN: endogenous retrovirus group K member 6 Pro protein-like, partial [Capra hircus]
PLCXD2	7690	0.49	0.46	0.55	4.37	3.14	5.47	3.22405846475817	1.8748136536508e-25	4.85328267016158e-23	PLCXD2	XP_005674961.2	PREDICTED: PI-PLC X domain-containing protein 2 [Capra hircus]
novel.3000	2257	0.14	0.26	1.1	4.03	2.17	7.81	3.22383238422026	4.93172256505645e-05	0.000627371172485512	-	XP_027450665.1	uncharacterized protein LOC113922677 [Zalophus californianus]
PNMT	1408	1.54	0.58	0.52	4.97	6.32	10.78	3.21314763465285	2.1054989356716e-10	9.77078836540819e-09	PNMT	XP_010840962.1	PREDICTED: LOW QUALITY PROTEIN: phenylethanolamine N-methyltransferase [Bison bison bison]
LOC106503294	629	0.09	2.87	0.18	27.37	8.47	7.61	3.20776666426953	1.64176475889636e-07	4.20942214912256e-06	LOC106503294	XP_013828106.2;KAF6092658.1	PREDICTED: voltage-dependent calcium channel gamma-4 subunit, partial [Capra hircus];calcium voltage-gated channel auxiliary subunit gamma 4 [Phyllostomus discolor]
LOC108633177	3120	3.06	2.96	11.72	63.29	36.84	89.67	3.20668333968351	2.90678787061046e-07	7.00170898967897e-06	LOC108633177	XP_017901213.1	PREDICTED: guanylate-binding protein 6-like [Capra hircus]
SLC52A3	2289	0.16	0.23	0.04	1.18	1.25	1.14	3.20579767717426	6.51774170829531e-07	1.42752495763948e-05	SLC52A3	XP_017913148.1	PREDICTED: solute carrier family 52, riboflavin transporter, member 3 [Capra hircus]
HNF1B	3097	2.67	7.33	14.85	79.02	83.13	60.94	3.19975307922127	1.6751396360301e-08	5.43686559210614e-07	HNF1B	XP_017919690.1;XP_017919691.1;OWK15427.1;XP_017919688.1;KAB0376089.1;XP_017919689.1	PREDICTED: hepatocyte nuclear factor 1-beta isoform X3 [Capra hircus];PREDICTED: hepatocyte nuclear factor 1-beta isoform X4 [Capra hircus];HNF1B [Cervus elaphus hippelaphus];PREDICTED: hepatocyte nuclear factor 1-beta isoform X1 [Capra hircus];hypothetical protein FD755_012732 [Muntiacus reevesi];PREDICTED: hepatocyte nuclear factor 1-beta isoform X2 [Capra hircus]
IFIH1	3760	13.49	16.3	17.45	144	121.33	133.19	3.19641633426309	2.36944516854569e-45	1.95807303428357e-42	IFIH1	XP_017919323.1;ALC80157.1	PREDICTED: interferon-induced helicase C domain-containing protein 1 [Capra hircus];interferon-induced helicase C domain-containing protein 1 [Capra hircus]
LOC102188339	424	12.12	4.95	14.74	87.89	67.1	179.96	3.19236016373481	3.21135808591499e-09	1.22339077719804e-07	LOC102188339	-	-
HERC5	4127	4.52	3.85	5.89	43.99	43.64	41.1	3.18894400645239	1.88853213100022e-31	8.63340454610014e-29	HERC5	XP_012035082.1;XP_017904803.1	E3 ISG15--protein ligase HERC5 isoform X2 [Ovis aries];PREDICTED: LOW QUALITY PROTEIN: E3 ISG15--protein ligase HERC5 [Capra hircus]
PROM2	4206	5.69	8.27	33.63	128.7	122.42	151.37	3.18801622339668	4.4776113180394e-07	1.02306856280973e-05	PROM2	XP_017910322.1;XP_017910320.1	PREDICTED: prominin-2 isoform X2 [Capra hircus];PREDICTED: prominin-2 isoform X1 [Capra hircus]
LOC102186814	7251	9.1	8.1	9.5	73.99	63.42	74.63	3.18446067345351	1.18238221529831e-50	1.58779151736872e-47	LOC102186814	XP_013828713.2;XP_013828700.2	PREDICTED: nuclear autoantigen Sp-100 isoform X2 [Capra hircus];PREDICTED: nuclear body protein SP140-like protein isoform X1 [Capra hircus]
TNFSF10	2693	22.43	17.57	22.1	211.99	121.11	255.39	3.18239777556787	1.34584195493471e-24	3.1431261134486e-22	TNFSF10	XP_005675365.1	PREDICTED: tumor necrosis factor ligand superfamily member 10 [Capra hircus]
NGEF	2834	0.2	0.44	0.71	4.25	0.79	6.67	3.17369616633199	2.72111849262361e-05	0.000375745192368322	NGEF	XP_017896580.1;XP_017896578.1	PREDICTED: ephexin-1 isoform X2 [Capra hircus];PREDICTED: ephexin-1 isoform X1 [Capra hircus]
TM6SF2	1548	0.18	0.15	0.2	1.5	0.95	2.12	3.17085750392967	2.88179495455041e-07	6.95581526828302e-06	TM6SF2	XP_017906976.1;XP_017906977.1;XP_005682142.2;XP_005682141.2	PREDICTED: transmembrane 6 superfamily member 2 isoform X3 [Capra hircus];PREDICTED: transmembrane 6 superfamily member 2 isoform X4 [Capra hircus];PREDICTED: transmembrane 6 superfamily member 2 isoform X2 [Capra hircus];PREDICTED: transmembrane 6 superfamily member 2 isoform X1 [Capra hircus]
SLC16A11	1540	5.94	15.49	11.68	88.07	129.71	68.27	3.17045141673418	5.14378027198385e-13	3.53096686657652e-11	SLC16A11	XP_017920006.1;XP_017920008.1	PREDICTED: monocarboxylate transporter 11 isoform X1 [Capra hircus];PREDICTED: monocarboxylate transporter 11 isoform X2 [Capra hircus]
MEDAG	2516	5.46	2.17	2.81	27.75	24.77	29.55	3.1683208010361	2.94940184999548e-20	4.62560935394181e-18	MEDAG	XP_004012189.1	mesenteric estrogen-dependent adipogenesis protein [Ovis aries]
AGR2	952	6.44	30.84	35.1	223.92	272.04	160.97	3.16235567429148	1.03692261850553e-07	2.83812985747896e-06	AGR2	KAF4019980.1;XP_004007821.1	hypothetical protein G4228_011836 [Cervus hanglu yarkandensis];anterior gradient protein 2 homolog [Ovis aries]
ACSS1	3420	17.18	15.74	18.78	127.58	139.91	172.45	3.15702710067309	2.14063481424427e-43	1.64263141495901e-40	ACSS1	XP_017912771.1	PREDICTED: acetyl-coenzyme A synthetase 2-like, mitochondrial [Capra hircus]
LOC102184901	3219	28.15	18.98	108.99	463.96	515.43	404.99	3.14818945021956	1.09423035003113e-07	2.97602953174289e-06	LOC102184901	KAB0368172.1;XP_017904415.1	hypothetical protein FD755_019938 [Muntiacus reevesi];PREDICTED: C-type lectin domain family 2 member E [Capra hircus]
novel.16015	731	2.19	0.57	1.17	9.72	7.06	15.05	3.13281051083592	1.13419681296222e-08	3.76070258075715e-07	-	-	-
GATM	2390	10.63	32.41	19.1	182.66	31.13	299.98	3.12973591463077	5.54919695081468e-06	9.50797812481692e-05	GATM	VCX37678.1	unnamed protein product, partial [Gulo gulo]
TMEM158	1816	7.6	3.26	5.08	42.57	61.74	23.67	3.1211144834371	7.32825744795333e-13	4.93589152121395e-11	TMEM158	XP_017893962.1	PREDICTED: transmembrane protein 158 [Capra hircus]
novel.8644	2218	0.14	0.16	2.29	7.27	10.5	7.58	3.11954765696663	0.000397839602105948	0.00369722391472682	-	KAB0374669.1	hypothetical protein FD755_013161 [Muntiacus reevesi]
CRIM1	6597	18.56	34.58	149.22	572.43	706.05	440.65	3.11880876700995	5.08104232822789e-06	8.79704073040326e-05	CRIM1	XP_035128714.1;XP_027822734.1;XP_017910602.1	cysteine-rich motor neuron 1 protein isoform X1 [Callithrix jacchus];cysteine-rich motor neuron 1 protein isoform X1 [Ovis aries];PREDICTED: cysteine-rich motor neuron 1 protein [Capra hircus]
LOC102181111	3960	0.2	0.05	0.17	1.16	0.63	1.47	3.11731458867373	6.70334349108513e-07	1.46417205576272e-05	LOC102181111	XP_017911789.1	PREDICTED: LOW QUALITY PROTEIN: multidrug resistance-associated protein 4-like [Capra hircus]
novel.2738	2925	0.22	0.3	0.19	1.87	2.55	1.15	3.11441865608691	6.85387302423959e-11	3.49791723987676e-09	-	KAB0354896.1	hypothetical protein FD755_022355, partial [Muntiacus reevesi]
LOC108636449	2050	0.3	1.38	0.67	6.12	4.53	7.87	3.10759818773455	1.10779530074628e-07	2.99021229043148e-06	LOC108636449	XP_017907195.1;XP_017906869.1	PREDICTED: uncharacterized protein LOC108636449 [Capra hircus];PREDICTED: bone marrow stromal antigen 2-like [Capra hircus]
P2RY6	1708	0.86	0.58	0.8	5.95	5.45	6.2	3.1057175558153	4.13657366236701e-21	7.05384299282679e-19	P2RY6	XP_005633594.1;XP_030880821.1	P2Y purinoceptor 6 isoform X2 [Canis lupus familiaris];P2Y purinoceptor 6 isoform X1 [Leptonychotes weddellii]
novel.16293	518	0.18	0.18	0.19	1.34	2.27	1.59	3.1048558117951	0.00648560496723402	0.0360542582990919	-	-	-
CLEC4G	1317	0.19	0.07	0.09	0.81	0.97	0.96	3.10105913361312	5.12341371081005e-05	0.000646778301941626	CLEC4G	XP_005682467.1	PREDICTED: C-type lectin domain family 4 member G [Capra hircus]
TSGA10IP	2038	0.02	0.06	0.2	0.81	1.27	0.31	3.09856268363736	0.00145874684175373	0.0109513049063314	TSGA10IP	XP_017899101.1	PREDICTED: testis-specific protein 10-interacting protein [Capra hircus]
novel.11650	10990	0.03	0.1	0.23	0.84	1.33	0.82	3.09618718045125	2.18293702995275e-06	4.22926826199862e-05	-	KAB0376089.1	hypothetical protein FD755_012732 [Muntiacus reevesi]
PDK4	3985	12.09	7.8	4	65.27	36.5	81.4	3.09517906130152	2.81960045873838e-13	1.98629296578534e-11	PDK4	XP_005679006.3	PREDICTED: pyruvate dehydrogenase kinase, isozyme 4 [Capra hircus]
MROH5	5232	0.49	0.73	0.73	4.72	1.63	8.33	3.07649271177609	2.03899809684846e-08	6.49035749761275e-07	MROH5	XP_017913595.1	PREDICTED: LOW QUALITY PROTEIN: maestro heat-like repeat family member 5 [Capra hircus]
novel.6287	4061	0.09	0.18	0.17	1.04	2.16	0.31	3.07300345841684	2.6328111001523e-05	0.00036519418526709	-	GCF52591.1	hypothetical protein parPi_0014192 [Paroedura picta]
IL22RA1	2827	0.06	0.11	0.06	0.66	1.03	0.11	3.07236537958562	0.000843668867186226	0.00693460951811907	IL22RA1	XP_017911309.1;XP_005676904.2;XP_017911302.1	PREDICTED: interleukin-22 receptor subunit alpha-1 isoform X2 [Capra hircus];PREDICTED: interleukin-22 receptor subunit alpha-1 isoform X3 [Capra hircus];PREDICTED: interleukin-22 receptor subunit alpha-1 isoform X1 [Capra hircus]
CLDN2	2749	0	0.03	0.08	0.26	0.37	0.33	3.07113070299548	0.00315689061860765	0.020320237217317	CLDN2	XP_005700263.1	PREDICTED: claudin-2 [Capra hircus]
LOC102173185	2365	4.08	5.57	10.98	61.48	59.54	58.71	3.06823867368652	2.0979050846902e-12	1.32966338199568e-10	LOC102173185	KAB0376089.1;XP_017900189.1;XP_027834784.1;XP_017900187.1	hypothetical protein FD755_012732 [Muntiacus reevesi];PREDICTED: tripartite motif-containing protein 5 isoform X2 [Capra hircus];tripartite motif-containing protein 5-like isoform X2 [Ovis aries];PREDICTED: tripartite motif-containing protein 5 isoform X1 [Capra hircus]
FAM169B	4262	0.08	0.09	0.06	0.55	0.47	0.76	3.05301224132447	3.91205620203216e-09	1.44672013006649e-07	FAM169B	XP_017921339.1	PREDICTED: protein FAM169B [Capra hircus]
novel.9166	6540	1.34	1.63	6.4	33.84	29.09	32.57	3.05167762350417	2.45182506876162e-11	1.30073860314598e-09	F52C9.6	KAB0374669.1;GCF51451.1;CAA10770.1;KAF0876693.1	hypothetical protein FD755_013161 [Muntiacus reevesi];hypothetical protein parPi_0012765 [Paroedura picta];reverse transcriptase-like [Bos taurus];LORF2 protein, partial [Crocuta crocuta]
LOC102171466	840	0.22	0.04	0.13	0.72	1.22	1	3.05059042560686	0.00275169209270439	0.0181916480934913	LOC102171466	-	-
novel.9106	4316	0.38	0.21	0.52	2.99	1.41	4.16	3.04748285285567	1.05695026826092e-08	3.53182479997733e-07	Olfr1094	KAF4008657.1	hypothetical protein G4228_020438 [Cervus hanglu yarkandensis]
DHX58	2668	15.47	9.03	7.71	74.93	90.05	77.55	3.0436102593225	7.41511443204371e-29	2.70035845232019e-26	DHX58	XP_017920594.1	PREDICTED: probable ATP-dependent RNA helicase DHX58 isoform X2 [Capra hircus]
XAF1	1450	20.6	24.06	12.35	136.18	131.96	162.89	3.04317006394489	7.39737149828882e-29	2.70035845232019e-26	XAF1	XP_005693482.2;XP_005693481.2	PREDICTED: XIAP-associated factor 1 isoform X2 [Capra hircus];PREDICTED: XIAP-associated factor 1 isoform X1 [Capra hircus]
TMEM100	1730	2.14	3.18	13.65	46.33	87.03	16.56	3.03128372056806	6.50771494842754e-05	0.000793143055679744	TMEM100	XP_005693137.1	PREDICTED: transmembrane protein 100 [Capra hircus]
CTBS	1657	0.09	0.19	0.23	1.4	0.18	2.54	3.02993417241268	0.00159786269608368	0.0117695159026582	CTBS	XP_017902062.1	PREDICTED: di-N-acetylchitobiase [Capra hircus]
LOC102189753	5320	21.72	8	51.47	204.27	69.86	356.9	3.02565573412211	1.98279400845387e-05	0.000286691198288289	LOC102189753	XP_017894387.1;XP_017894388.1	PREDICTED: complement C4 isoform X1 [Capra hircus];PREDICTED: complement C4 isoform X2 [Capra hircus]
LOC102173436	1904	0.07	0.21	0.05	0.94	0.89	0.71	3.02467833453669	5.66135139836787e-05	0.000705976762306048	LOC102173436	-	-
LOC102190925	2053	0.04	0.01	0.03	0.25	0.19	0.19	3.02198627240967	0.0082072750292885	0.0432315546161541	LOC102190925	XP_017901046.1	PREDICTED: medium-chain specific acyl-CoA dehydrogenase, mitochondrial [Capra hircus]
LOC102189615	277	7.46	49.87	56.29	239.56	29.11	485.9	3.01763282604522	0.000844103038746325	0.0069355250059287	LOC102189615	XP_017919772.1;XP_017919769.1;XP_017919771.1	PREDICTED: galectin-9 isoform X2 [Capra hircus];PREDICTED: galectin-9-like [Capra hircus];PREDICTED: galectin-9 isoform X1 [Capra hircus]
FUT4	9138	3.41	3.95	7.86	32.1	34.36	38.9	3.01335878346906	3.71300289555157e-17	4.28911721579683e-15	FUT4	XP_013824884.2	PREDICTED: alpha-(1,3)-fucosyltransferase 4 [Capra hircus]
BATF2	2280	2.14	1.29	2.26	13.69	12.19	16.85	3.00319984573095	4.66306080651973e-20	7.26018293397702e-18	BATF2	XP_013831409.1;XP_005699927.1	PREDICTED: basic leucine zipper transcriptional factor ATF-like 2 isoform X2 [Capra hircus];PREDICTED: basic leucine zipper transcriptional factor ATF-like 2 isoform X1 [Capra hircus]
RNF213	13415	13.07	15.24	12.48	101.91	91.33	104.58	2.99989760204774	3.27673670794083e-62	1.00577092724024e-58	RNF213	XP_013827795.2;XP_013827796.2;XP_013827794.2	PREDICTED: E3 ubiquitin-protein ligase RNF213 isoform X2 [Capra hircus];PREDICTED: E3 ubiquitin-protein ligase RNF213 isoform X3 [Capra hircus];PREDICTED: E3 ubiquitin-protein ligase RNF213 isoform X1 [Capra hircus]
ATP2B2	9130	0.02	0.13	0.11	0.65	1.06	0.3	2.99977330899692	2.38387339466348e-05	0.000335868221362227	ATP2B2	XP_014957951.2	plasma membrane calcium-transporting ATPase 2 isoform X1 [Ovis aries]
FBXL22	1375	0.04	0.07	0.07	0.5	0.69	0.16	2.99673383582762	0.00768068116269263	0.0410311077726539	FBXL22	XP_006044987.1	F-box and leucine-rich protein 22 [Bubalus bubalis]
LOC108638244	3285	1.11	2.19	4.92	22.16	28.65	20.72	2.99398944033995	4.01847705041465e-08	1.19420467365434e-06	LOC108638244	XP_027371578.1	atypical kinase COQ8B, mitochondrial isoform X2 [Bos indicus x Bos taurus]
LOC102188015	549	0	0.42	0.44	2.62	2.17	3.04	2.99381601803218	0.00285768780787664	0.0187956434587334	LOC102188015	XP_005907302.1	PREDICTED: beta-defensin 103A [Bos mutus]
novel.17330	485	0.87	0.41	0.43	4.71	2.44	6.72	2.9874565951019	0.000348599159021425	0.00331122967760138	TRAV18	AAK09311.1	T-cell receptor alpha chain, partial [Capra hircus]
DCSTAMP	1583	0.09	0.15	0.09	1.14	0.99	0.42	2.98480262487649	0.00014360185485187	0.00156145215250368	DCSTAMP	XP_017913610.1	PREDICTED: dendritic cell-specific transmembrane protein [Capra hircus]
TRPM1	5199	0.12	0.1	0.08	0.72	0.48	0.94	2.98464294365015	3.15580767164141e-10	1.42448915195141e-08	TRPM1	XP_017921405.1	PREDICTED: transient receptor potential cation channel subfamily M member 1 [Capra hircus]
PRSS8	2151	7.93	14.48	17.1	104.2	77.56	115.76	2.97478726467576	8.76089561073272e-15	7.94247270431237e-13	PRSS8	XP_027817339.1;XP_017896118.1	polyserase-2 [Ovis aries];PREDICTED: prostasin isoform X2 [Capra hircus]
ASGR2	1587	0.22	0.26	1.16	3.68	7.73	1.43	2.97253261280412	0.000401467208405183	0.00372610126988932	ASGR2	XP_005693535.1;XP_005693536.1;XP_017920032.1	PREDICTED: asialoglycoprotein receptor 2 isoform X1 [Capra hircus];PREDICTED: asialoglycoprotein receptor 2 isoform X2 [Capra hircus];PREDICTED: asialoglycoprotein receptor 2 isoform X3 [Capra hircus]
novel.15481	1067	0.56	0.45	0.5	4.17	4.9	2.15	2.96846509440509	4.71878527148835e-08	1.3719596798809e-06	-	CAA10770.1	reverse transcriptase-like [Bos taurus]
SLC7A2	7094	2.26	2.66	1.93	16.01	5.66	26.9	2.94905022156847	3.34067209480427e-09	1.26369156036909e-07	SLC7A2	XP_017897510.1;XP_017897509.1	PREDICTED: cationic amino acid transporter 2 isoform X2 [Capra hircus];PREDICTED: cationic amino acid transporter 2 isoform X1 [Capra hircus]
PPFIBP2	4095	5.78	6	5.02	36.29	22.12	45.72	2.94788990674145	3.22423799938253e-19	4.58781308971742e-17	PPFIBP2	XP_005689784.2;XP_005689783.2;XP_027835216.1;XP_024831598.1	PREDICTED: liprin-beta-2 isoform X2 [Capra hircus];PREDICTED: liprin-beta-2 isoform X1 [Capra hircus];liprin-beta-2 isoform X5 [Ovis aries];liprin-beta-2 isoform X14 [Bos taurus]
SMIM6	490	0.21	0.51	0.11	2.8	2.59	1.82	2.94685758493498	0.00733806785123673	0.0396344207771927	SMIM6	XP_005694194.1	PREDICTED: small integral membrane protein 6 [Capra hircus]
SLC27A2	2335	0.15	0.24	0.15	1.32	0.26	2.28	2.9401338329164	0.000228115146456244	0.00229999157051096	SLC27A2	XP_005685847.2	PREDICTED: very long-chain acyl-CoA synthetase [Capra hircus]
SUSD4	3092	0.3	0.43	0.35	2.41	3.22	2.09	2.92836336901117	2.04500499174936e-15	1.97964310190404e-13	SUSD4	XP_017915682.1;XP_017915681.1	PREDICTED: sushi domain-containing protein 4 isoform X2 [Capra hircus];PREDICTED: sushi domain-containing protein 4 isoform X1 [Capra hircus]
GIPC2	4824	1.49	2.14	2.17	13.93	14.08	13.17	2.92680910795635	5.18673530798095e-27	1.569608377849e-24	GIPC2	XP_005678255.2	PREDICTED: PDZ domain-containing protein GIPC2 [Capra hircus]
MLKL	5168	2.29	2.38	3.45	19.97	15.7	21.58	2.92664983224675	8.99699546654488e-22	1.6382156321541e-19	MLKL	XP_013826426.1;XP_017917192.1	PREDICTED: mixed lineage kinase domain-like protein isoform X2 [Capra hircus];PREDICTED: mixed lineage kinase domain-like protein isoform X1 [Capra hircus]
LOC108637641	1835	0.28	0.82	3.91	11.91	16.28	7.86	2.92451542475782	0.000258047944074184	0.00256330010465923	LOC108637641	KAB0337213.1	hypothetical protein FD754_025307 [Muntiacus muntjak]
novel.6248	4975	0.77	0.46	0.48	3.57	6.02	2.12	2.92000612339263	4.97393023719753e-11	2.58139770716005e-09	-	KAB0367867.1	hypothetical protein FD755_021191 [Muntiacus reevesi]
OSM	1798	0.05	0.03	0.15	0.59	0.55	0.58	2.90803954473278	0.000924487295835713	0.00749284573305399	OSM	XP_005691683.2	PREDICTED: oncostatin-M [Capra hircus]
novel.13206	387	4.29	0.86	0.75	11.06	12.32	18.08	2.90463171790145	6.39097884815845e-05	0.000782430607017279	-	-	-
LOC102169204	1008	0	0.13	0.13	0.76	0.69	0.67	2.90380528166524	0.00767360641478663	0.0410137083154491	LOC102169204	XP_005690333.1	PREDICTED: putative olfactory receptor 5AK3 [Capra hircus]
QPRT	1498	5.21	10.07	9.56	51.91	82.13	44.22	2.89744530626159	7.26674848653871e-13	4.90985402458398e-11	QPRT	XP_017896405.1	PREDICTED: nicotinate-nucleotide pyrophosphorylase [carboxylating] [Capra hircus]
LOC102190019	1121	0.14	0.11	0.06	0.53	0.55	1.07	2.89418921098366	0.00207643250919426	0.0145039755827529	LOC102190019	-	-
novel.5612	229	31.47	19.26	0	143.1	105.07	120.39	2.88918572221923	0.00497247265333312	0.0292227974369572	-	KAB0372903.1	hypothetical protein FD755_015656 [Muntiacus reevesi]
novel.17457	790	0.79	0.28	0.56	2.03	3.27	5.42	2.88748939771947	2.05183174003012e-05	0.000295342412746128	-	-	-
IL27	1106	0.52	1.07	1.24	6.2	12.59	3.01	2.88606461967318	2.87553105176731e-06	5.37257283353461e-05	IL27	XP_005697712.2	PREDICTED: interleukin-27 subunit alpha [Capra hircus]
ACMSD	1748	0.98	0.64	4.02	14.76	18.7	9.52	2.88124420859214	1.52390909872146e-05	0.000227328000841752	ACMSD	XP_013825446.2;XP_013825451.1;XP_005676257.2;XP_013825453.1;XP_013825444.2	PREDICTED: 2-amino-3-carboxymuconate-6-semialdehyde decarboxylase isoform X2 [Capra hircus];PREDICTED: 2-amino-3-carboxymuconate-6-semialdehyde decarboxylase isoform X3 [Capra hircus];PREDICTED: 2-amino-3-carboxymuconate-6-semialdehyde decarboxylase isoform X6 [Capra hircus];PREDICTED: 2-amino-3-carboxymuconate-6-semialdehyde decarboxylase isoform X4 [Capra hircus];PREDICTED: 2-amino-3-carboxymuc…
LOC102173932	2163	31.76	42.08	77.99	415.36	211.19	540.18	2.88038504111611	7.46321242834839e-10	3.19431438716123e-08	LOC102173932	XP_005701472.2;XP_005701474.2;XP_005701473.2	PREDICTED: interferon-activable protein 203 isoform X1 [Capra hircus];PREDICTED: interferon-activable protein 203 isoform X3 [Capra hircus];PREDICTED: interferon-activable protein 203 isoform X2 [Capra hircus]
DUSP4	5429	0.94	0.73	3.61	11.27	18.24	8.25	2.87934602160534	6.63911140580621e-06	0.000111356711682398	DUSP4	NP_001193882.1	dual specificity protein phosphatase 4 [Bos taurus]
TRPM6	8087	0.12	0.34	0.25	1.93	0.8	2.27	2.87839590839658	5.81336704880116e-08	1.66098410120401e-06	TRPM6	XP_017907560.1;XP_017907562.1;XP_017907561.1;XP_017907563.1	PREDICTED: transient receptor potential cation channel subfamily M member 6 isoform X1 [Capra hircus];PREDICTED: transient receptor potential cation channel subfamily M member 6 isoform X3 [Capra hircus];PREDICTED: transient receptor potential cation channel subfamily M member 6 isoform X2 [Capra hircus];PREDICTED: transient receptor potential cation channel subfamily M member 6 isoform X4 [Capra…
LOC102169408	1471	0.3	0.47	0.15	2.12	3.14	0.97	2.87478445592754	2.59009110458402e-05	0.000359965701637078	LOC102169408	XP_017916469.1	PREDICTED: SEC14-like protein 4 [Capra hircus]
novel.14675	5978	1.31	0.88	0.76	7.31	4.86	7.35	2.87364506125046	8.64906072090031e-23	1.67417764548887e-20	pol	XP_017904535.1	PREDICTED: LOW QUALITY PROTEIN: uncharacterized protein LOC108636107, partial [Capra hircus]
novel.6787	417	1.68	0.57	1.08	11.5	2.01	12.52	2.86433916180678	0.00182870103788598	0.0131146430240381	TRDV1	XP_010830890.1	PREDICTED: uncharacterized protein LOC104983107, partial [Bison bison bison]
novel.9614	284	5.72	4.66	1.47	36.77	24.58	33.82	2.8598426357282	0.000640246364559903	0.00551135151800244	-	XP_017914417.1	PREDICTED: LOW QUALITY PROTEIN: uncharacterized protein LOC108637619, partial [Capra hircus]
EID2	1562	4.23	2.32	3.28	20.65	32.74	12.77	2.8520316110005	9.14642360356398e-12	5.3113529066534e-10	EID2	XP_005709778.2	PREDICTED: EP300-interacting inhibitor of differentiation 2 [Capra hircus]
SLC22A13	4762	0.17	0.17	0.21	1.09	1.22	1.4	2.85179677550924	2.0454285051787e-15	1.97964310190404e-13	SLC22A13	XP_017922119.1	PREDICTED: LOW QUALITY PROTEIN: solute carrier family 22 member 13 [Capra hircus]
LOC108638249	1477	3.02	3.7	5.62	29.93	21.75	34.81	2.84982820919026	3.36652171711403e-14	2.65930461815853e-12	LOC108638249	XP_029072783.1;KAB0342503.1	prefoldin subunit 1 isoform X1 [Monodon monoceros];hypothetical protein FD754_019429 [Muntiacus muntjak]
novel.17106	1251	0.43	0.19	0.49	1.66	1.08	4.65	2.84933101013412	0.000182026879290932	0.00190273965864813	PPFIA1	XP_017901118.1	PREDICTED: liprin-alpha-1-like [Capra hircus]
GPR150	2009	0.05	0.03	0.07	0.37	0.36	0.27	2.84836448119126	0.0022802223862241	0.0156326924666276	GPR150	XP_017907204.1	PREDICTED: probable G-protein coupled receptor 150 [Capra hircus]
RTN1	1915	12.8	3.13	2.65	37.35	31.45	49.99	2.84752965621233	9.9922115095176e-09	3.34412237528809e-07	RTN1	XP_006199779.1;XP_017909577.1	reticulon-1 [Vicugna pacos];PREDICTED: reticulon-1 isoform X1 [Capra hircus]
BCAT1	6325	2.75	15.73	5.42	55.48	63.87	53.41	2.84661950174757	2.03610607881492e-07	5.14074914329229e-06	BCAT1	XP_013819613.1;XP_017903882.1;XP_017903884.1;XP_017903883.1	PREDICTED: branched-chain-amino-acid aminotransferase, cytosolic isoform X4 [Capra hircus];PREDICTED: branched-chain-amino-acid aminotransferase, cytosolic isoform X1 [Capra hircus];PREDICTED: branched-chain-amino-acid aminotransferase, cytosolic isoform X3 [Capra hircus];PREDICTED: branched-chain-amino-acid aminotransferase, cytosolic isoform X2 [Capra hircus]
CLEC6A	1102	1.85	1.08	1.28	9.63	6.31	12.38	2.84460852197113	8.43318844406401e-13	5.62718903444594e-11	CLEC6A	XP_017903993.1;XP_005680959.2	PREDICTED: C-type lectin domain family 6 member A isoform X2 [Capra hircus];PREDICTED: C-type lectin domain family 6 member A isoform X1 [Capra hircus]
LOC102175526	2073	20.87	22.86	21.16	142.09	141.76	142.89	2.84421180151576	6.51768418907655e-59	1.40038962486499e-55	LOC102175526	XP_005675528.2;XP_013821336.1	PREDICTED: phospholipid scramblase 2 isoform X1 [Capra hircus];PREDICTED: phospholipid scramblase 2 isoform X2 [Capra hircus]
SCNN1B	2425	3.41	2.01	1.49	13.47	5.31	26.04	2.83369389174264	2.29361623464377e-07	5.65793782061493e-06	SCNN1B	XP_017896468.1	PREDICTED: amiloride-sensitive sodium channel subunit beta isoform X1 [Capra hircus]
PNPLA1	2737	0.01	0.02	0.04	0.31	0.15	0.14	2.82613505313519	0.0084267364028399	0.0441602093540044	PNPLA1	XP_013829385.1;XP_017894755.1;XP_017894756.1	PREDICTED: patatin-like phospholipase domain-containing protein 1 isoform X3 [Capra hircus];PREDICTED: patatin-like phospholipase domain-containing protein 1 isoform X1 [Capra hircus];PREDICTED: patatin-like phospholipase domain-containing protein 1 isoform X2 [Capra hircus]
LOC102170144	3711	14.41	25.72	55.31	221.68	200.59	194.59	2.82536124786468	6.42631430029162e-11	3.29536489393952e-09	LOC102170144	XP_017901196.1;KFO28019.1;XP_027827611.1;XP_017901198.1	PREDICTED: guanylate-binding protein 1 isoform X1 [Capra hircus];Interferon-induced guanylate-binding protein 1 [Fukomys damarensis];guanylate-binding protein 2-like [Ovis aries];PREDICTED: guanylate-binding protein 1 isoform X2 [Capra hircus]
novel.9379	770	0.33	0.33	0	1.45	1.75	1.16	2.82351261522437	0.00809992866653356	0.0428130546935154	-	KAF6333394.1	hypothetical protein mRhiFer1_008154 [Rhinolophus ferrumequinum]
LOC102174470	1112	6.78	2.02	4.74	28.57	11.66	51.64	2.82276326718657	5.59837258083373e-07	1.2503808032411e-05	LOC102174470	XP_017899041.1	PREDICTED: HRAS-like suppressor 3 [Capra hircus]
LOC102188588	3485	9.38	4.08	27.49	96.07	23.2	165.67	2.82103755906688	0.000239045919007487	0.00239447114955471	LOC102188588	XP_024839716.1;XP_017900744.1	complement C4-like isoform X1 [Bos taurus];PREDICTED: LOW QUALITY PROTEIN: complement C4-A [Capra hircus]
novel.3291	1046	2.45	0.28	1.24	9.4	11.21	4.79	2.80137010387319	4.3801930996016e-05	0.000566603425274172	-	EAW97582.1	hCG2015070 [Homo sapiens]
LOC108637396	1291	0.31	0.22	0.29	1.72	0.25	3.46	2.79936781770924	0.00214573671958095	0.014867236103488	LOC108637396	XP_017912873.1	PREDICTED: uncharacterized protein LOC108637396 [Capra hircus]
PML	3432	20.42	15.73	22.37	138.18	146.27	134.88	2.79136170429932	1.02570332856302e-32	5.24720517083452e-30	PML	XP_005695208.1;XP_013828487.1;XP_005695212.1;XP_005695211.1;XP_005695206.1;XP_005695213.1	PREDICTED: protein PML isoform X2 [Capra hircus];PREDICTED: protein PML isoform X6 [Capra hircus];PREDICTED: protein PML isoform X4 [Capra hircus];PREDICTED: protein PML isoform X3 [Capra hircus];PREDICTED: protein PML isoform X1 [Capra hircus];PREDICTED: protein PML isoform X5 [Capra hircus]
LOC102169818	2059	0.02	0.06	0.14	0.53	0.79	0.19	2.79009946698255	0.00541235860480035	0.0312691414312289	LOC102169818	-	-
EIF2AK2	3615	6.77	10.89	8.64	55.57	54.05	55.23	2.78928238919346	9.93628648588538e-25	2.39877585882846e-22	EIF2AK2	XP_017910612.1;XP_017910610.1;XP_017910613.1	PREDICTED: interferon-induced, double-stranded RNA-activated protein kinase isoform X2 [Capra hircus];PREDICTED: interferon-induced, double-stranded RNA-activated protein kinase isoform X1 [Capra hircus];PREDICTED: interferon-induced, double-stranded RNA-activated protein kinase isoform X3 [Capra hircus]
novel.9105	3337	0.52	0.66	1.05	5.38	2.8	6.63	2.78919930897847	1.2336588371179e-07	3.28863446331454e-06	Olfr1020	KAF4008657.1;XP_010831932.1	hypothetical protein G4228_020438 [Cervus hanglu yarkandensis];PREDICTED: LOW QUALITY PROTEIN: olfactory receptor 5B12 [Bison bison bison]
CRHBP	1645	0.12	0.29	0.22	1.01	2.62	0.47	2.77905660794721	0.000670106073817435	0.00570439742553146	CRHBP	XP_005685120.1	PREDICTED: corticotropin-releasing factor-binding protein [Capra hircus]
GCA	2667	11.4	15.09	16.9	96.6	96.25	80	2.77503948941976	1.57433553497449e-23	3.28409449557883e-21	GCA	XP_005676098.1	PREDICTED: grancalcin [Capra hircus]
TIMD4	1239	2.73	2.93	2.82	17.6	16.13	20.56	2.7746508887471	1.13517136666341e-29	4.60194188379811e-27	TIMD4	XP_017905606.1	PREDICTED: T-cell immunoglobulin and mucin domain-containing protein 4 [Capra hircus]
LOC102180655	622	522.52	280.47	588.35	3148.92	3300.62	3264.71	2.76876901694842	8.8845603709659e-17	9.99443267699337e-15	LOC102180655	XP_005700140.2	PREDICTED: interferon-induced transmembrane protein 3 [Capra hircus]
SOWAHB	3838	0.87	1.83	3.22	12.43	8.02	18.3	2.76413724235131	2.88449753515786e-07	6.95581526828302e-06	SOWAHB	XP_017905101.1	PREDICTED: ankyrin repeat domain-containing protein SOWAHB [Capra hircus]
BCL2L15	3036	18.61	114.75	336.62	1040.64	1150.95	926.75	2.76227721057223	0.000294249375236323	0.00285509760836866	BCL2L15	XP_027829154.1;XP_017901423.1	bcl-2-like protein 15 isoform X2 [Ovis aries];PREDICTED: bcl-2-like protein 15 [Capra hircus]
RGS1	1319	3.58	3.19	3.1	20.84	12.89	29.68	2.76201283529092	1.71912597558271e-14	1.45996603602253e-12	RGS1	XP_005690519.1	PREDICTED: regulator of G-protein signaling 1 [Capra hircus]
ABHD1	1465	3.05	3.35	1.28	16.87	19.79	11.25	2.76097911137185	1.62845651053793e-11	8.99460580602002e-10	ABHD1	ELR56423.1;XP_005686974.1	Abhydrolase domain-containing protein 1, partial [Bos mutus];PREDICTED: protein ABHD1 isoform X2 [Capra hircus]
AQP7	1872	0.02	0.08	0.33	1.02	1.59	0.34	2.75655172674127	0.00685716681833206	0.03763297222444	AQP7	XP_005684118.1	PREDICTED: aquaporin-7 [Capra hircus]
DTX3L	4343	12.1	13.93	12.5	82.99	73.89	83.07	2.75073412506388	5.48547120849762e-48	5.893041719289e-45	DTX3L	XP_017901154.1	PREDICTED: E3 ubiquitin-protein ligase DTX3L [Capra hircus]
novel.16323	1607	2.21	3.34	1.54	18.33	22.01	3.59	2.74421905261717	9.08928042194858e-06	0.000145740506825364	env	XP_027834529.1	endogenous retrovirus group K member 9 Env polyprotein-like [Ovis aries]
novel.14359	2318	0.35	0.52	0.66	2.77	2.6	4.36	2.74170921325566	7.98079522889789e-10	3.38884123099012e-08	-	KAB0354532.1	hypothetical protein FD755_023070 [Muntiacus reevesi]
LOC102185742	2381	0.67	1.08	0.94	5.52	4.28	7.17	2.74072806243976	6.58741634288991e-14	4.94885410990673e-12	LOC102185742	XP_017907135.1	PREDICTED: uncharacterized protein LOC102185742 [Capra hircus]
PARP12	3697	9.46	14.02	13.78	80.41	81.07	71.49	2.73777578493056	1.82325796862798e-23	3.76678083787893e-21	PARP12	XP_013818987.1;XP_017902359.1	PREDICTED: poly [ADP-ribose] polymerase 12 isoform X1 [Capra hircus];PREDICTED: poly [ADP-ribose] polymerase 12 isoform X2 [Capra hircus]
GUSB	3762	9.28	15.84	16.96	85.02	33.14	146.04	2.73413726782602	1.62477143777712e-07	4.17627175429789e-06	GUSB	XP_017895824.1	PREDICTED: beta-glucuronidase [Capra hircus]
novel.2737	5382	0.48	0.59	0.46	3.17	3.98	2.14	2.72809977474955	6.44050498055822e-16	6.75027756157433e-14	CFDP2	GCF47275.1	hypothetical protein parPi_0007220 [Paroedura picta]
LOC108637673	1121	0.09	0.3	0.11	1	0.56	1.76	2.72764226509778	0.00177409524120172	0.0127784815127255	LOC108637673	-	-
THBS4	3212	1.18	2.23	1.51	9.85	15.42	5	2.72490383314727	6.26104619817838e-09	2.19095828361663e-07	THBS4	XP_017909157.1	PREDICTED: thrombospondin-4 [Capra hircus]
LOC108637796	3072	0.03	0.08	0.13	0.54	0.68	0.29	2.72370133508071	0.000436175807061415	0.00399304362612764	LOC108637796	-	-
AQP11	881	0.54	0.24	1.17	3.77	5.23	3.96	2.72021954554466	7.38457026598141e-05	0.000885406678208017	AQP11	XP_005699557.2	PREDICTED: aquaporin-11 [Capra hircus]
KRT80	3520	0.32	0.21	0.06	1.24	0.1	2.11	2.7191869185386	0.00391412092402242	0.0241578787305336	KRT80	XP_005680158.2;XP_017903218.1	PREDICTED: keratin, type II cytoskeletal 80 isoform X1 [Capra hircus];PREDICTED: keratin, type II cytoskeletal 80 isoform X2 [Capra hircus]
LOC102175704	466	16.01	11.74	13.26	70.7	56.28	168.92	2.71362648047486	2.56884424046593e-09	9.98086570536182e-08	LOC102175704	XP_005692426.2	PREDICTED: LIM domain-containing protein A [Capra hircus]
PDZD3	2964	0.48	0.13	0.12	1.33	1.8	1	2.71271511397243	2.23254175415749e-05	0.000317881988931928	PDZD3	XP_017915164.1;XP_017915163.1	PREDICTED: Na(+)/H(+) exchange regulatory cofactor NHE-RF4 isoform X2 [Capra hircus];PREDICTED: Na(+)/H(+) exchange regulatory cofactor NHE-RF4 isoform X1 [Capra hircus]
KCNIP3	2959	0.1	0.1	0.04	0.44	0.14	0.84	2.71050796537198	0.00184467171827015	0.0131979621924911	KCNIP3	XP_017910323.1	PREDICTED: calsenilin [Capra hircus]
ATP6V0D2	2184	1.95	1.16	0.63	7.94	0.3	13.81	2.70632108552844	0.0032323667452488	0.0206798884869036	ATP6V0D2	XP_020771360.1	V-type proton ATPase subunit d 2 [Odocoileus virginianus texanus]
novel.14676	1296	0.23	0.27	0.31	1.29	2.03	1.63	2.69438304533416	2.64045106695707e-06	5.00288638665252e-05	-	XP_027831955.1	LOW QUALITY PROTEIN: uncharacterized protein LOC105613629, partial [Ovis aries]
novel.13991	924	0.44	0.18	0.49	1.87	2.1	2.98	2.69424871619894	4.72306938628548e-05	0.000603687500498095	-	KAF4008707.1	hypothetical protein G4228_020497, partial [Cervus hanglu yarkandensis]
PMAIP1	1275	4.73	4.27	5.85	33.9	34.09	32.8	2.69054158341627	3.85398803608443e-23	7.66729508734353e-21	PMAIP1	XP_004020620.1	phorbol-12-myristate-13-acetate-induced protein 1 [Ovis aries]
NEFM	3933	0.08	0.27	0.08	1.02	1.08	0.51	2.67875367664248	2.86693367825261e-05	0.000393101065800482	NEFM	XP_013821584.2	PREDICTED: neurofilament medium polypeptide [Capra hircus]
novel.17441	2366	6.34	4.69	4.27	33.28	22.92	33.67	2.67036430204765	9.83790384127103e-26	2.67566078396898e-23	-	KAB0373090.1	hypothetical protein FD755_014749 [Muntiacus reevesi]
MESP2	1589	9.14	6.14	3.72	34.56	51.48	23.9	2.66567713027644	1.17293520552606e-11	6.64952132610365e-10	MESP2	XP_013828402.2;XP_017922104.1	PREDICTED: mesoderm posterior protein 2 isoform X1 [Capra hircus];PREDICTED: mesoderm posterior protein 2 isoform X2 [Capra hircus]
ZCCHC2	6394	8.23	6.27	6.24	38.76	40.39	40.1	2.66531377627191	1.89565691654187e-49	2.26278247271215e-46	ZCCHC2	XP_017894856.1	PREDICTED: zinc finger CCHC domain-containing protein 2 [Capra hircus]
novel.648	6755	0.81	3.61	1.15	11.78	23.94	1.43	2.66343880837553	0.000776778476193797	0.00647613810547406	env	ABV71118.1;XP_017916887.1	Pro-Pol [Ovis aries];PREDICTED: endogenous retrovirus group K member 9 Env polyprotein-like, partial [Capra hircus]
PTPN22	4120	1.8	2.69	4.62	18.76	21.21	12.13	2.65986723207277	5.05225158386432e-09	1.81680145647576e-07	PTPN22	XP_013817977.1	PREDICTED: tyrosine-protein phosphatase non-receptor type 22 [Capra hircus]
LOC108633317	428	0.62	0.4	0.29	2.94	2.8	3.16	2.65773878393241	0.00970973390222065	0.0494485287089625	LOC108633317	XP_017899177.1	PREDICTED: transmembrane gamma-carboxyglutamic acid protein 1-like [Capra hircus]
SLFN11	4766	1.92	5.35	2.04	28.13	30.5	23.99	2.65670136222623	2.61415018109057e-13	1.84761943391158e-11	SLFN11	XP_005693262.2	PREDICTED: schlafen family member 11 [Capra hircus]
MOCS1	4071	9.31	4.44	11.32	35.71	39.25	38.58	2.64988875159607	1.53045910726779e-11	8.50011562779583e-10	MOCS1	XP_017894382.1;XP_017894384.1;XP_017894383.1	PREDICTED: molybdenum cofactor biosynthesis protein 1 isoform X1 [Capra hircus];PREDICTED: molybdenum cofactor biosynthesis protein 1 isoform X3 [Capra hircus];PREDICTED: molybdenum cofactor biosynthesis protein 1 isoform X2 [Capra hircus]
novel.9604	1857	0.11	0.21	0.49	1.43	2.4	3.62	2.64178978597657	1.39292936191276e-05	0.000210467512447662	-	CAA10770.1;XP_031529211.1	reverse transcriptase-like [Bos taurus];chitotriosidase-1 isoform X2 [Vicugna pacos]
LIFR	10022	13.49	11.35	16.16	78.97	61.04	97.18	2.64034704038281	1.69498871884316e-19	2.46071132520703e-17	LIFR	XP_017921082.1	PREDICTED: leukemia inhibitory factor receptor [Capra hircus]
NUPR1	887	173.1	151.23	217.67	1056.93	1046.92	1224.22	2.63836452111802	1.65399090366117e-22	3.1449246509791e-20	NUPR1	XP_005697713.1	PREDICTED: nuclear protein 1 [Capra hircus]
SERPINA11	1652	1.15	2.62	12.19	33.33	40.49	26.94	2.6381223762167	0.000409837917039456	0.00378764172918669	SERPINA11	XP_005695408.2	PREDICTED: serpin A11 [Capra hircus]
RBM20	6414	0.18	0.35	0.17	1.23	1.42	1.35	2.6304569998867	2.38510670483133e-12	1.49406421749288e-10	RBM20	XP_017896597.1	PREDICTED: RNA-binding protein 20 [Capra hircus]
CUX2	6987	0.03	0.01	0.03	0.12	0.13	0.12	2.63035785132761	0.00128879001796508	0.00991440827998485	CUX2	XP_027422583.1;XP_027422585.1	homeobox protein cut-like 2 isoform X1 [Bos indicus x Bos taurus];homeobox protein cut-like 2 isoform X2 [Bos indicus x Bos taurus]
SLC23A1	2658	2.29	4.78	5.56	27.67	10.73	37.31	2.6270541867296	5.27621982717767e-07	1.18211532019541e-05	SLC23A1	XP_013821053.1;XP_005683067.1;XP_017905800.1	PREDICTED: solute carrier family 23 member 1 isoform X2 [Capra hircus];PREDICTED: solute carrier family 23 member 1 isoform X1 [Capra hircus];PREDICTED: solute carrier family 23 member 1 isoform X5 [Capra hircus]
LOC108636212	3796	0.91	0.36	0.8	3.85	4.54	3.1	2.62327552810779	5.20940077789274e-10	2.26577297801222e-08	LOC108636212	XP_035934374.1	netrin receptor UNC5C-like [Halichoerus grypus]
P2RX1	2738	0.16	0.13	0.09	0.56	1.27	0.3	2.62316571811022	0.000312212526939543	0.00300693851459169	P2RX1	XP_017919920.1	PREDICTED: P2X purinoceptor 1 [Capra hircus]
novel.14138	1187	0.18	0.53	0.51	2.97	2.45	2.12	2.62104864841487	1.04881521266167e-05	0.000164367933327853	-	XP_027458888.2	translation initiation factor IF-2-like [Zalophus californianus]
novel.14362	4110	0.69	0.55	0.43	3.18	3.41	2.72	2.61956879036461	4.06736114627193e-21	6.99130572710389e-19	-	KAF4018834.1	hypothetical protein G4228_011067 [Cervus hanglu yarkandensis]
novel.16472	1505	0.35	0.36	0.44	2.39	1.56	2.81	2.61164495984255	1.27753878269877e-07	3.38878991173652e-06	-	XP_010834128.1	PREDICTED: LOW QUALITY PROTEIN: small kinetochore-associated protein-like [Bison bison bison]
novel.1740	2837	0.11	0.91	0.61	2.4	6.39	0.62	2.60745331303515	0.00318357736749775	0.0204797435084002	-	KAB0371474.1	hypothetical protein FD755_016412 [Muntiacus reevesi]
SH2D4A	3139	4.07	2.47	3.91	19.55	18.6	20.72	2.60540857974722	2.83011163028551e-20	4.48284998421856e-18	SH2D4A	XP_017897542.1;XP_017897543.1	PREDICTED: SH2 domain-containing protein 4A isoform X1 [Capra hircus];PREDICTED: SH2 domain-containing protein 4A isoform X2 [Capra hircus]
SLC44A4	2301	10.98	29.77	44.73	174.79	193.11	136.06	2.60382124355323	3.2251628528772e-07	7.69099323606209e-06	SLC44A4	XP_005696622.2	PREDICTED: choline transporter-like protein 4 [Capra hircus]
TCHH	5466	0.02	0.04	0.17	0.35	0.29	0.74	2.60363761526227	0.00246648518471887	0.0166284595791872	TCHH	XP_017901602.1;XP_017901604.1;XP_017901605.1;XP_017901597.1;XP_017901603.1;XP_017901599.1;XP_017901600.1;XP_017901598.1;XP_017901606.1	PREDICTED: trichohyalin isoform X6 [Capra hircus];PREDICTED: trichohyalin isoform X8 [Capra hircus];PREDICTED: trichohyalin isoform X9 [Capra hircus];PREDICTED: trichohyalin isoform X1 [Capra hircus];PREDICTED: trichohyalin isoform X7 [Capra hircus];PREDICTED: trichohyalin isoform X3 [Capra hircus];PREDICTED: trichohyalin isoform X4 [Capra hircus];PREDICTED: trichohyalin isoform X2 [Capra hircus]…
SBSN	1973	0.56	0.47	0.48	2.76	0.21	4.69	2.60219635553702	0.00295999580722089	0.0193602648139872	SBSN	XP_012294358.1	suprabasin isoform X2 [Aotus nancymaae]
SDS	1615	3.8	5.93	5.12	28.08	23.8	34.07	2.60130702068558	2.20159074573062e-17	2.62796548682045e-15	SDS	XP_005691530.1	PREDICTED: L-serine dehydratase/L-threonine deaminase [Capra hircus]
INPP5J	5471	0.61	0.33	0.51	2.36	1.89	3.82	2.60047415985539	1.0315502582929e-10	5.12341738198672e-09	INPP5J	XP_017916446.1	PREDICTED: phosphatidylinositol 4,5-bisphosphate 5-phosphatase A [Capra hircus]
CRYAB	962	7.31	7.34	30.42	96.71	36.11	150.04	2.60017832248482	0.000176840989418181	0.00185981669047432	CRYAB	KAF0873562.1	CRYAB protein, partial [Crocuta crocuta]
TRANK1	10414	13.53	10.26	12.24	67.63	68.94	63.96	2.59747220407544	1.08290016217844e-38	7.05066451047453e-36	TRANK1	XP_017922671.1	PREDICTED: LOW QUALITY PROTEIN: TPR and ankyrin repeat-containing protein 1 [Capra hircus]
APOBEC1	1809	0.1	0.24	0.16	1	1.68	0.24	2.5958932515074	0.00255087494080212	0.0170954769114393	APOBEC1	XP_017903996.1	PREDICTED: C-&gt;U-editing enzyme APOBEC-1 [Capra hircus]
LOC106503672	431	3.94	1.32	2.83	15.1	31.99	4.64	2.5883449057859	0.00111249023965501	0.00876208405030336	LOC106503672	-	-
LOC102172711	2823	6.46	6.08	16.12	51.17	41.65	70.1	2.58793245724674	4.09799385917366e-08	1.21280297600834e-06	LOC102172711	XP_017900745.1	PREDICTED: LOW QUALITY PROTEIN: complement C4-A-like [Capra hircus]
NT5C3A	1982	7.37	10.07	7.36	47.29	38.64	47.6	2.58561852470415	2.30959481550478e-28	7.75374284467747e-26	NT5C3A	DAA28581.1;KAF5927698.1;XP_004007962.1	TPA: NT5C3 protein-like [Bos taurus];hypothetical protein HPG69_000603 [Diceros bicornis minor];cytosolic 5&apos;-nucleotidase 3A isoform X2 [Ovis aries]
novel.14475	5849	0.51	0.47	0.45	2.48	2.67	2.7	2.58339058451072	5.68010039182595e-29	2.17933280390665e-26	-	KAB0376089.1	hypothetical protein FD755_012732 [Muntiacus reevesi]
PARP9	3302	11.12	13.81	13.37	74.26	71.34	66.44	2.58327798950561	2.53775373580978e-31	1.13596201599185e-28	PARP9	XP_005675085.2;XP_013818716.2	PREDICTED: poly [ADP-ribose] polymerase 9 isoform X2 [Capra hircus];PREDICTED: poly [ADP-ribose] polymerase 9 isoform X1 [Capra hircus]
novel.16187	377	5.57	3.48	2.44	27.69	22.13	24.86	2.58247516864011	7.72779406390513e-08	2.15915973026093e-06	gag-pol	XP_027834468.1	LOW QUALITY PROTEIN: uncharacterized protein LOC114118022, partial [Ovis aries]
novel.13449	281	10.95	7.67	8.72	73.76	56.86	67.1	2.58228379959969	3.13647825777792e-06	5.8245783791371e-05	-	KAB0353350.1	hypothetical protein FD755_023945, partial [Muntiacus reevesi]
HES4	2784	5.18	2.47	2.94	14.19	22.75	19.26	2.5821400794154	6.43188447172098e-14	4.84896385120691e-12	HES4	XP_017916055.1	PREDICTED: transcription factor HES-4 [Capra hircus]
AK5	3387	0.03	0.05	0.05	0.24	0.27	0.19	2.57894152326202	0.00129554628047144	0.0099597912188384	AK5	XP_013818168.1;XP_005678287.1	PREDICTED: adenylate kinase isoenzyme 5 isoform X2 [Capra hircus];PREDICTED: adenylate kinase isoenzyme 5 isoform X1 [Capra hircus]
ATP13A4	7282	5.72	18.77	16.54	73.26	67.04	78.76	2.57876304438484	8.32196387973243e-12	4.85885097608508e-10	ATP13A4	XP_020738254.1;XP_005675165.2;XP_013819189.2;XP_013819182.2	probable cation-transporting ATPase 13A4 isoform X1 [Odocoileus virginianus texanus];PREDICTED: probable cation-transporting ATPase 13A4 isoform X2 [Capra hircus];PREDICTED: probable cation-transporting ATPase 13A4 isoform X3 [Capra hircus];PREDICTED: probable cation-transporting ATPase 13A4 isoform X1 [Capra hircus]
novel.2459	454	1.04	0.59	0.63	4.66	1.32	8.45	2.57841112714837	0.00694422997155505	0.0379528533622042	-	OWK06475.1	hypothetical protein Celaphus_00012330 [Cervus elaphus hippelaphus]
TIFA	1907	2.85	3.13	3.18	19.17	19.83	19.47	2.57745887098368	2.36369813680949e-29	9.40489225323864e-27	TIFA	XP_017904710.1	PREDICTED: TRAF-interacting protein with FHA domain-containing protein A [Capra hircus]
SEMA4B	3981	10.41	27.73	26.28	120.58	113.36	143.69	2.57545632858953	3.66941922406683e-10	1.6357083288029e-08	SEMA4B	XP_017921738.1	PREDICTED: semaphorin-4B [Capra hircus]
LOC102173339	3658	0.11	0.15	0.33	0.88	1.48	1.05	2.57484266572418	5.62053811163481e-06	9.62254038777574e-05	LOC102173339	XP_005695649.1	PREDICTED: 5-beta-cholestane-3-alpha,7-alpha-diol 12-alpha-hydroxylase [Capra hircus]
LOC108636028	1978	1.18	1.24	0.89	7.1	14.16	1.08	2.56460646909848	0.000328561438792688	0.00314621011098621	LOC108636028	XP_024848674.1;XP_017903853.1	ovochymase-1 [Bos taurus];PREDICTED: chymotrypsinogen A-like [Capra hircus]
PIWIL4	2670	0.16	0.21	0.24	1.42	0.72	1.28	2.56343900013795	7.70286007679747e-07	1.65338313296774e-05	PIWIL4	XP_017915340.1	PREDICTED: piwi-like protein 4 [Capra hircus]
PPP1R3G	6791	0.57	0.83	0.99	3.98	4.87	4.31	2.55875660521435	7.35736078229922e-15	6.77958823198513e-13	PPP1R3G	XP_017894753.1	PREDICTED: LOW QUALITY PROTEIN: protein phosphatase 1 regulatory subunit 3G [Capra hircus]
FAM189A2	2562	1.31	1.29	0.76	6.03	3.18	8.82	2.55274067900918	4.93336373610463e-09	1.77849418177759e-07	FAM189A2	XP_013821424.2	PREDICTED: protein FAM189A2 [Capra hircus]
novel.15628	9645	0.41	0.27	0.3	1.68	1.32	2.23	2.55274058038178	2.00607326474369e-15	1.96815023590333e-13	-	XP_027818367.1	liprin-alpha-1-like isoform X1 [Ovis aries]
RAB20	1389	21.23	4.12	7.29	48.7	82.04	42.66	2.55149381701164	2.59936559223053e-06	4.93810513834352e-05	RAB20	XP_017911850.1;KAF4025823.1	PREDICTED: ras-related protein Rab-20 [Capra hircus];hypothetical protein G4228_017833 [Cervus hanglu yarkandensis]
novel.2922	12483	0.12	0.63	0.87	2.76	1.47	4.27	2.54679456674282	0.000257238556701682	0.00255644201169858	SETMAR	XP_032467124.1	nucleotide triphosphate diphosphatase NUDT15 isoform X1 [Phocoena sinus]
PEBP4	1084	18.75	17.94	14.53	96.05	121.87	64.33	2.54675154808817	1.61251489314601e-17	1.95742909571386e-15	PEBP4	XP_005684057.1;XP_027405700.1	PREDICTED: phosphatidylethanolamine-binding protein 4 [Capra hircus];phosphatidylethanolamine-binding protein 4 isoform X6 [Bos indicus x Bos taurus]
novel.7050	861	9.78	11.42	0.38	47.8	36.7	32.05	2.54662676262197	0.00163054116199314	0.0119650981579866	env	ABV71095.1	envelope glycoprotein [Ovis aries]
LEAP2	558	0.31	0.4	0.41	2.64	1.12	3.35	2.54553219761928	0.00588779751316453	0.0334954477760481	LEAP2	XP_004008839.1	liver-expressed antimicrobial peptide 2 [Ovis aries]
LOC106502494	2903	0.35	1.14	1.51	5.52	5.19	6.06	2.54357903921961	3.19717214256482e-06	5.91707879963474e-05	LOC106502494	KAB0337357.1	hypothetical protein FD754_025234 [Muntiacus muntjak]
MET	7024	6.13	12.56	21.69	80.19	76.09	65.05	2.54199548613016	3.8577521245988e-08	1.15442426391546e-06	MET	XP_005679215.1;AAI46203.1;XP_013818764.1	PREDICTED: hepatocyte growth factor receptor isoform X2 [Capra hircus];MET protein [Bos taurus];PREDICTED: hepatocyte growth factor receptor isoform X1 [Capra hircus]
LOC102180115	660	2.97	2.7	2.98	13.41	26.31	11.23	2.54197143573345	4.60777692117378e-08	1.35249583235437e-06	LOC102180115	XP_017899170.1	PREDICTED: amine oxidase [flavin-containing] B, partial [Capra hircus]
SP110	2869	11.26	9.11	10.46	67.04	48.7	63.85	2.54109818757049	2.60335136773606e-32	1.24301349971504e-29	SP110	XP_005676720.2;XP_013828688.2;XP_013828693.1;XP_013828680.2;XP_005676719.2;XP_017914019.1;XP_013828674.1;XP_013828675.2	PREDICTED: sp110 nuclear body protein isoform X4 [Capra hircus];PREDICTED: sp110 nuclear body protein isoform X6 [Capra hircus];PREDICTED: sp110 nuclear body protein isoform X7 [Capra hircus];PREDICTED: sp110 nuclear body protein isoform X5 [Capra hircus];PREDICTED: sp110 nuclear body protein isoform X1 [Capra hircus];PREDICTED: sp110 nuclear body protein isoform X8 [Capra hircus];PREDICTED: sp11…
PTPRJ	7321	10.45	13.26	20.64	81.43	92.89	66.71	2.53802593533039	1.99316071116523e-12	1.26701334438154e-10	PTPRJ	XP_025121828.1;XP_013825342.2	LOW QUALITY PROTEIN: receptor-type tyrosine-protein phosphatase eta [Bubalus bubalis];PREDICTED: receptor-type tyrosine-protein phosphatase eta [Capra hircus]
C5H22orf23	1370	1.21	1.25	0.61	6.41	4.09	5.95	2.5379021977146	2.48825978367995e-10	1.14481262766911e-08	C5H22orf23	XP_017904233.1;XP_005681120.1	PREDICTED: UPF0193 protein EVG1 isoform X2 [Capra hircus];PREDICTED: UPF0193 protein EVG1 isoform X1 [Capra hircus]
LOC106503633	1373	0.18	1.04	0.74	3.95	1.91	5.41	2.53458829603368	0.00028087484058784	0.00274437327188282	LOC106503633	-	-
PLLP	1572	2.5	4.72	4.06	20.26	27.38	14.51	2.52893731740629	1.44393220909128e-10	6.92507309029803e-09	PLLP	XP_005692145.2;XP_017917528.1	PREDICTED: plasmolipin isoform X1 [Capra hircus];PREDICTED: plasmolipin isoform X2 [Capra hircus]
LOC102188814	4978	39.97	50.76	34.89	262.5	222.1	247.39	2.5287223408575	9.96541463292586e-30	4.11763266928933e-27	LOC102188814	CAA10770.1;XP_005696669.2;XP_013829448.2	reverse transcriptase-like [Bos taurus];PREDICTED: BOLA class I histocompatibility antigen, alpha chain BL3-7-like isoform X2 [Capra hircus];PREDICTED: BOLA class I histocompatibility antigen, alpha chain BL3-7-like isoform X1 [Capra hircus]
EPAS1	5223	57.34	62.71	155.18	505.05	437.23	557.25	2.52655431819978	2.43650228968344e-08	7.65108943981459e-07	EPAS1	XP_017910677.1	PREDICTED: endothelial PAS domain-containing protein 1 [Capra hircus]
LOC106503444	7947	0.54	0.64	0.5	2.28	1.26	2.94	2.52435979526189	1.23070336206306e-10	6.0234379128216e-09	LOC106503444	YP_007626470.1	NADH dehydrogenase subunit 6 [Oreotragus oreotragus]
APOBR	5022	4.65	3.75	3.01	18.04	6.45	33.87	2.52350333014824	1.14304493628341e-06	2.35018789483113e-05	APOBR	XP_005697709.2	PREDICTED: apolipoprotein B receptor [Capra hircus]
SCN9A	8012	0.08	0.3	0.13	1.04	1.01	0.71	2.52026772845593	1.02698141653134e-06	2.13195388556448e-05	SCN9A	XP_017919536.1	PREDICTED: sodium channel protein type 9 subunit alpha [Capra hircus]
LOC102172613	2981	13.81	6.38	10.31	58.06	54.51	48.38	2.51681258532979	8.92726680623755e-16	9.22169493263558e-14	LOC102172613	KAF6132472.1;XP_017905125.1	RasGEF domain family member 1B [Phyllostomus discolor];PREDICTED: ras-GEF domain-containing family member 1B isoform X1 [Capra hircus]
novel.7778	4772	0.52	0.19	0.25	1.46	2.69	0.83	2.5150515072117	7.64001849864771e-06	0.000126077908956947	-	XP_025118873.1	ras-related protein Rab-20 isoform X1 [Bubalus bubalis]
GRK7	2261	0.1	0.1	0.06	0.37	0.9	0.1	2.51503238224692	0.0095695348274952	0.0488402678925982	GRK7	XP_005675547.2	PREDICTED: rhodopsin kinase [Capra hircus]
FCN1	1235	0.12	0.08	0.46	1.2	1.27	1.37	2.51038490416394	0.00336100720622052	0.0213400120664463	FCN1	XP_017911686.1	PREDICTED: ficolin-1 [Capra hircus]
novel.3537	932	0.56	0.29	0.86	2.7	2.79	4.17	2.50966570002017	5.37924762473045e-05	0.000675108145239243	MT-ATP6	AVK40005.1	ATP synthase F0 subunit 6 [Ovis aries musimon]
TMEM116	2413	0.46	0.77	0.44	3.39	3.17	2.35	2.50618293691651	1.40490679997606e-10	6.76812275880845e-09	TMEM116	XP_005691610.1	PREDICTED: transmembrane protein 116 [Capra hircus]
FOXQ1	2552	4.5	2.45	4.36	19.38	31.84	8.64	2.50609820451697	4.21319858862904e-07	9.72332931829431e-06	FOXQ1	XP_017894784.1	PREDICTED: forkhead box protein Q1 [Capra hircus]
novel.12090	2652	0.12	0.07	0.06	0.57	0.51	0.12	2.50529347040754	0.00475893150667701	0.0281992284480039	jockey\pol	KAB0377766.1	hypothetical protein FD755_009344 [Muntiacus reevesi]
PARP14	5959	12.36	15.76	14.53	81.57	66.99	73.9	2.49884795625405	1.41886055944452e-28	4.91703838390724e-26	PARP14	XP_005675087.2	PREDICTED: poly [ADP-ribose] polymerase 14 [Capra hircus]
MS4A8	1278	4.04	9.63	53.41	145.24	127.78	118.16	2.49877469155913	0.00135212845046114	0.0103203665671787	MS4A8	XP_005699705.1	PREDICTED: membrane-spanning 4-domains subfamily A member 8 [Capra hircus]
novel.15101	2937	0.19	0.26	0.25	1.15	1.04	1.57	2.49729102660885	1.39540385259154e-08	4.57735071401251e-07	Pol	KAB0337235.1	hypothetical protein FD755_025686 [Muntiacus reevesi]
PRIMPOL	2262	5.79	7.04	4.48	29.54	33.9	25.49	2.49259027302466	3.16379159837069e-23	6.35301180211147e-21	PRIMPOL	XP_013830842.1;XP_027818523.1	PREDICTED: DNA-directed primase/polymerase protein [Capra hircus];DNA-directed primase/polymerase protein isoform X2 [Ovis aries]
LXN	951	10.74	8.98	6.88	47.83	34.77	59.73	2.48979210498313	1.90660868091687e-18	2.46779482639638e-16	LXN	XP_020770713.1	latexin [Odocoileus virginianus texanus]
CMTR2	3832	7.3	9.66	9.26	46.37	40.13	49.73	2.47803962176755	7.65256783279187e-24	1.66083911571077e-21	CMTR2	XP_005692288.1	PREDICTED: cap-specific mRNA (nucleoside-2&apos;-O-)-methyltransferase 2 [Capra hircus]
NEU1	1917	13.43	17.39	29.6	107.36	125.83	89	2.46768669049091	4.58711501848489e-10	2.0237937019952e-08	NEU1	XP_005696625.1	PREDICTED: sialidase-1 [Capra hircus]
S100B	1527	2.97	5.23	3.69	18.34	40.18	3.63	2.46611600756124	0.000401722468314649	0.00372686051563409	S100B	NP_001247455.1	protein S100-B [Macaca mulatta]
IRF9	2001	31.51	33.1	41.67	183.15	165.72	172.38	2.45920986497845	5.23925580072718e-24	1.17261093890025e-21	IRF9	XP_005685279.2;XP_005685280.2;XP_005685282.2	PREDICTED: interferon regulatory factor 9 isoform X1 [Capra hircus];PREDICTED: interferon regulatory factor 9 isoform X2 [Capra hircus];PREDICTED: interferon regulatory factor 9 isoform X3 [Capra hircus]
LOC106503660	492	0.38	0.34	0.32	3.24	2.17	1.94	2.45862120698411	0.00901143512665128	0.046543195945007	LOC106503660	-	-
LOC102172606	1937	1.11	1.38	0.65	4.97	3.49	7.55	2.45765313952789	9.26235274764243e-09	3.12910237634977e-07	LOC102172606	XP_013819562.2	PREDICTED: apolipoprotein L3 isoform X1 [Capra hircus]
LOC108638037	4443	0.07	0.27	0.17	0.9	0.98	0.82	2.45305971053801	3.90180333624744e-06	6.98617887355104e-05	LOC108638037	TKC53875.1	hypothetical protein EI555_018628, partial [Monodon monoceros]
LOC102170693	5043	6.74	4.81	17.97	52.67	28.99	73.17	2.44587697120224	1.5583244650876e-05	0.00023155020371281	LOC102170693	XP_017894389.1	PREDICTED: LOW QUALITY PROTEIN: complement C4-A-like [Capra hircus]
novel.5603	1654	0.37	0.18	0.45	1.19	0.88	3.09	2.44097659466232	0.000550602570056617	0.00485632558928146	-	-	-
HIP1R	4302	9.89	5.72	10.49	39.66	40.58	51.34	2.43753966092968	2.08190560022527e-14	1.7270974411753e-12	HIP1R	XP_017916823.1;XP_017916822.1	PREDICTED: huntingtin-interacting protein 1-related protein isoform X2 [Capra hircus];PREDICTED: huntingtin-interacting protein 1-related protein isoform X1 [Capra hircus]
LOC102170866	1639	4.91	4.83	9.1	30.4	2.19	62.53	2.43287130184027	0.00288806206490155	0.0189648232049128	LOC102170866	XP_025147566.1;XP_005701564.2	GTPase IMAP family member 4 [Bubalus bubalis];PREDICTED: GTPase IMAP family member 4 [Capra hircus]
RAB29	3627	3.99	3.96	5.94	25.28	18.83	26.92	2.43284308310157	8.64783294002072e-14	6.42931967298564e-12	RAB29	OWK08198.1;XP_024832141.1	hypothetical protein Celaphus_00010744, partial [Cervus elaphus hippelaphus];ras-related protein Rab-7L1 isoform X2 [Bos taurus]
novel.8596	1148	1.74	0.94	0.51	4.08	8.94	2.54	2.42725771740248	0.000100060170952048	0.00114783386709862	Wfdc15a	NP_001243443.1	WAP four-disulfide core domain protein 15B precursor [Bos taurus]
C24H18orf8	2199	21.88	44.74	88.28	274.32	340.78	197.16	2.42704629693212	4.24371232905912e-06	7.50455992610406e-05	C24H18orf8	XP_017894967.1	PREDICTED: uncharacterized protein C18orf8 homolog [Capra hircus]
DNASE1L3	1325	1.36	1.57	0.57	6.37	5.63	5.44	2.42518793548386	9.13355045105316e-09	3.09044826757997e-07	DNASE1L3	XP_005695850.1	PREDICTED: deoxyribonuclease gamma [Capra hircus]
UNC13B	6520	4.67	7.38	14.4	43.84	54.92	33.31	2.42473422057886	2.5954016522449e-07	6.30823528282059e-06	UNC13B	XP_005683888.2;XP_017907606.1;XP_005683889.2	PREDICTED: protein unc-13 homolog B isoform X2 [Capra hircus];PREDICTED: protein unc-13 homolog B isoform X1 [Capra hircus];PREDICTED: protein unc-13 homolog B isoform X3 [Capra hircus]
LOC102174838	2344	0.36	0.37	0.28	1.79	1.14	2.07	2.42319569186489	3.53660975878431e-08	1.06874257773895e-06	LOC102174838	XP_005683412.1	PREDICTED: proton-coupled amino acid transporter 3 [Capra hircus]
UBE2L6	1422	60	27.24	56.01	229.98	273.96	252.78	2.42274788297258	2.07116595433473e-15	1.99556375313166e-13	UBE2L6	XP_017914548.1;XP_017914547.1	PREDICTED: ubiquitin/ISG15-conjugating enzyme E2 L6 isoform X2 [Capra hircus];PREDICTED: ubiquitin/ISG15-conjugating enzyme E2 L6 isoform X1 [Capra hircus]
novel.7143	10195	0.85	0.76	0.62	3.63	4.11	3.16	2.42236391516996	5.08452225845142e-28	1.65524310977405e-25	Pol	GCF47377.1	hypothetical protein parPi_0007348 [Paroedura picta]
BMPER	3337	0.17	0.79	0.55	2.72	2.78	2.26	2.42227859795725	7.66651345773014e-06	0.000126271797116895	BMPER	XP_024785464.2;XP_008962579.2	BMP-binding endothelial regulator protein isoform X3 [Pan paniscus];BMP-binding endothelial regulator protein isoform X1 [Pan paniscus]
FAM81A	3429	0.81	1.3	0.55	4.64	3.01	5.41	2.42166504369363	1.88603700789712e-09	7.46287129865146e-08	FAM81A	XP_017909775.1;XP_017909774.1;XP_017909773.1;XP_017909776.1	PREDICTED: protein FAM81A isoform X3 [Capra hircus];PREDICTED: protein FAM81A isoform X2 [Capra hircus];PREDICTED: protein FAM81A isoform X1 [Capra hircus];PREDICTED: protein FAM81A isoform X4 [Capra hircus]
PLEKHG7	4872	0.79	0.75	0.62	3.94	0.72	5.98	2.42014923243586	0.000126883184976493	0.00140453998578307	PLEKHG7	KAB0369507.1;KAF6451809.1;XP_017904505.1	hypothetical protein FD755_018500 [Muntiacus reevesi];hypothetical protein HJG59_001692 [Molossus molossus];PREDICTED: pleckstrin homology domain-containing family G member 7 [Capra hircus]
RGS2	1799	145.78	49.05	53.77	413.19	244.7	547.75	2.41947294848435	9.64930729948107e-08	2.64782907581929e-06	RGS2	ELR55212.1	Regulator of G-protein signaling 2, partial [Bos mutus]
LOC108634746	1485	0.58	0.15	0.12	1.19	0.89	1.82	2.4174032826693	0.00119804533395183	0.00932990287977134	LOC108634746	XP_017900435.1	PREDICTED: translation initiation factor IF-2-like [Capra hircus]
CCDC158	3517	1.08	1.07	0.99	5.05	5.34	5.44	2.41655878293771	1.23577390587333e-28	4.35276035108104e-26	CCDC158	KAF6371494.1;XP_017905092.1;XP_017905094.1;XP_017905095.1;XP_013820193.1	coiled-coil domain containing 158 [Rhinolophus ferrumequinum];PREDICTED: coiled-coil domain-containing protein 158 isoform X1 [Capra hircus];PREDICTED: coiled-coil domain-containing protein 158 isoform X2 [Capra hircus];PREDICTED: coiled-coil domain-containing protein 158 isoform X4 [Capra hircus];PREDICTED: coiled-coil domain-containing protein 158 isoform X3 [Capra hircus]
LOC102179935	2470	25.34	22.79	10.17	97.85	50.51	145.78	2.41567943283083	3.62855944249305e-08	1.09149062853609e-06	LOC102179935	AFO38370.1;XP_013832381.2;XP_017914935.1	TRIM5 alpha [Ovis aries];PREDICTED: tripartite motif-containing protein 5 isoform X1 [Capra hircus];PREDICTED: tripartite motif-containing protein 5 isoform X2 [Capra hircus]
novel.9323	687	4.63	3.81	2.06	18.4	11.44	24.18	2.41426463440666	1.54174972749499e-08	5.03435176975035e-07	-	ELR45300.1	hypothetical protein M91_12962 [Bos mutus]
novel.7972	1285	0.76	1.29	0.66	4.7	3.88	4.95	2.41074789200562	9.73698490812782e-09	3.26888840212554e-07	MED30	CAA10770.1	reverse transcriptase-like [Bos taurus]
PNPT1	3068	25.27	27.66	19.02	137.15	111.08	116	2.40744149109595	1.92985184145563e-27	5.92354238078794e-25	PNPT1	XP_013823122.1;XP_005686683.1	PREDICTED: polyribonucleotide nucleotidyltransferase 1, mitochondrial isoform X2 [Capra hircus];PREDICTED: polyribonucleotide nucleotidyltransferase 1, mitochondrial isoform X1 [Capra hircus]
LBP	2369	0.28	6.05	1.98	14.42	7.39	19.76	2.40482015925806	0.00312235451662561	0.0201522706951691	LBP	XP_005688607.2;CBI83120.1	PREDICTED: lipopolysaccharide-binding protein [Capra hircus];lipopolysaccharide binding protein, partial [Bubalus bubalis]
PRM3	934	0.49	0.25	0.19	1.69	2.2	0.64	2.40409158801649	0.003123974747176	0.0201566730984455	PRM3	TEA31927.1	hypothetical protein DBR06_SOUSAS8310179, partial [Sousa chinensis]
PTX3	1845	1.05	0.44	0.67	2.84	6.06	1.54	2.39968539400159	6.61902328634326e-05	0.000804846261066051	PTX3	XP_017903964.1	PREDICTED: pentraxin-related protein PTX3 [Capra hircus]
MAP2	5709	4.11	3.16	4.11	18.5	27.74	9.24	2.39953128376911	9.52035199738122e-09	3.20116248850912e-07	MAP2	XP_017915589.1;XP_017915640.1;XP_017915622.1;XP_017915603.1;XP_017915536.1;XP_017915552.1;XP_017915583.1;XP_005676509.2;XP_017915573.1;XP_017915629.1;XP_017915543.1;XP_017915596.1;XP_017915558.1;XP_013826871.2;XP_017915563.1;XP_017915634.1	PREDICTED: microtubule-associated protein 2 isoform X9 [Capra hircus];PREDICTED: microtubule-associated protein 2 isoform X16 [Capra hircus];PREDICTED: microtubule-associated protein 2 isoform X13 [Capra hircus];PREDICTED: microtubule-associated protein 2 isoform X11 [Capra hircus];PREDICTED: microtubule-associated protein 2 isoform X2 [Capra hircus];PREDICTED: microtubule-associated protein 2 is…
LOC108634238	645	269.38	84.1	204.76	986.75	1177.65	731.76	2.39661547290074	5.703533227265e-09	2.01888162967077e-07	LOC108634238	XP_027815804.1	interferon-induced transmembrane protein 1-like [Ovis aries]
LOC102184087	1741	23.9	29.15	16.02	116.65	103.04	104.13	2.39066657558602	7.6982808251884e-20	1.17308696319147e-17	LOC102184087	XP_005693300.1;XP_005693299.1	PREDICTED: galectin-9 isoform X2 [Capra hircus];PREDICTED: galectin-9 isoform X1 [Capra hircus]
B3GNT6	2765	0.28	0.23	0.15	0.99	0.63	1.53	2.39030884357957	9.6554046746864e-06	0.000153252985795472	B3GNT6	XP_017914799.1;XP_017914800.1	PREDICTED: acetylgalactosaminyl-O-glycosyl-glycoprotein beta-1,3-N-acetylglucosaminyltransferase isoform X1 [Capra hircus];PREDICTED: acetylgalactosaminyl-O-glycosyl-glycoprotein beta-1,3-N-acetylglucosaminyltransferase isoform X2 [Capra hircus]
GPATCH11	7795	15.25	22.64	20	93.04	85.83	91.09	2.3833181468749	2.99766303985867e-21	5.23640553450433e-19	GPATCH11	XP_005686541.2	PREDICTED: G patch domain-containing protein 11 [Capra hircus]
CCKBR	2357	0.16	1.25	0.36	2.67	1.47	4.4	2.37810528347909	0.00164307868194606	0.0120365457075666	CCKBR	XP_017914944.1;XP_011951278.2	PREDICTED: gastrin/cholecystokinin type B receptor isoform X1 [Capra hircus];gastrin/cholecystokinin type B receptor [Ovis aries]
TNFSF13B	2547	2.26	6.39	10.94	39	25.48	39.34	2.37483150716801	2.26239119294538e-05	0.000321492970711802	TNFSF13B	KAF4025818.1;NP_001107978.1;XP_017911773.1	hypothetical protein G4228_017612, partial [Cervus hanglu yarkandensis];tumor necrosis factor ligand superfamily member 13B [Bos taurus];PREDICTED: tumor necrosis factor ligand superfamily member 13B isoform X2 [Capra hircus]
TDRD7	3955	7.37	9.04	9.01	42.67	38.58	39.36	2.37172195163682	6.29016298110386e-27	1.87708946961108e-24	TDRD7	XP_017907688.1;XP_017907687.1	PREDICTED: tudor domain-containing protein 7 isoform X2 [Capra hircus];PREDICTED: tudor domain-containing protein 7 isoform X1 [Capra hircus]
PDCD1LG2	2857	3.13	3.57	4.22	18.05	14.34	20.35	2.36690285142203	1.78047359987706e-16	1.95179876362033e-14	PDCD1LG2	XP_011980212.1;XP_013821401.2	programmed cell death 1 ligand 2 [Ovis aries];PREDICTED: programmed cell death 1 ligand 2 isoform X1 [Capra hircus]
MKRN2OS	865	2.63	2.37	2.19	9.92	10.1	16.01	2.36626906262504	1.66227619296107e-11	9.13367818852608e-10	MKRN2OS	XP_017922454.1	PREDICTED: MKRN2 opposite strand protein [Capra hircus]
SLC2A12	2328	6.34	10.26	9.36	44.29	26.15	55.05	2.36428583869715	1.12697456927239e-10	5.55370999894187e-09	SLC2A12	KAF6342082.1;XP_030891430.1;NP_001301144.1	solute carrier family 2 member 12 [Myotis myotis];solute carrier family 2, facilitated glucose transporter member 12-like [Leptonychotes weddellii];solute carrier family 2, facilitated glucose transporter member 12 [Capra hircus]
FRAT2	2263	3.79	3.24	5.04	18.24	20.09	20.39	2.3622751284699	8.28419765072479e-16	8.64049857880936e-14	FRAT2	XP_017897184.1	PREDICTED: GSK-3-binding protein FRAT2 [Capra hircus]
LY6E	1264	252.11	659.55	293.59	1898.31	1885.6	2130.86	2.36007510138704	3.75038521331843e-09	1.39654725638405e-07	LY6E	XP_017914153.1	PREDICTED: lymphocyte antigen 6E [Capra hircus]
CHST2	4259	30.67	13.47	13.43	89.77	64.05	112.91	2.35948052282932	3.05543088167836e-10	1.38208395628929e-08	CHST2	XP_017904985.1	PREDICTED: carbohydrate sulfotransferase 2 [Capra hircus]
LOC102188618	587	4.04	5.95	35.53	71.7	81.53	115.28	2.35653187535854	0.00233180941879411	0.0158950688998129	LOC102188618	XP_024833736.1	metallothionein-1A isoform X1 [Bos taurus]
novel.14172	439	1.44	0.51	0.41	3.75	3.18	4.89	2.35590767665076	0.00692756917323117	0.0379031706789012	-	-	-
SPP1	1387	6.67	14.69	22.59	81.29	41.83	87.33	2.3498524815869	3.02038109456629e-06	5.61441932262981e-05	SPP1	NP_001272596.1;XP_013819958.1	osteopontin precursor [Capra hircus];PREDICTED: osteopontin isoform X1 [Capra hircus]
CCL26	645	1.04	0.87	2.64	7.06	2.75	15.11	2.34669614204856	0.00299449314623388	0.019526458191193	CCL26	KAB0405716.1	hypothetical protein E2I00_008429, partial [Balaenoptera physalus]
LOC106503556	685	1.8	0.43	0.42	4.05	3.8	2.57	2.34291770465229	0.000487732307478516	0.00438836530924765	LOC106503556	-	-
novel.14252	287	3.42	9.29	3.6	36.48	33.81	43.65	2.34237216013843	0.00432908634818191	0.0261792145446205	-	KAB0350657.1	hypothetical protein FD754_015514, partial [Muntiacus muntjak]
MGST3	763	111.94	86.01	97.43	420.5	709.09	244.55	2.32649056619751	1.1168108965491e-08	3.71451995716004e-07	MGST3	XP_017894820.1;NP_001272544.1;ELR61546.1	PREDICTED: microsomal glutathione S-transferase 3 isoform X1 [Capra hircus];microsomal glutathione S-transferase 3 [Capra hircus];Microsomal glutathione S-transferase 3, partial [Bos mutus]
LOC108635599	11291	1.55	2.09	1.69	7.19	6.48	8.41	2.32617662607842	2.60952473019009e-42	1.9333878742367e-39	LOC108635599	KAB0368172.1;XP_029789320.1	hypothetical protein FD755_019938 [Muntiacus reevesi];uncharacterized protein LOC115287215 [Suricata suricatta]
DYRK3	2199	2.54	3.1	4.62	16.59	20.1	12.33	2.32299421190195	8.4433241348392e-10	3.56411124481641e-08	DYRK3	XP_017915586.1	PREDICTED: dual specificity tyrosine-phosphorylation-regulated kinase 3 [Capra hircus]
novel.50	406	4	0.61	0.84	8.74	6.22	8.24	2.32227968659876	0.00503179954247998	0.0294666789233374	env	XP_017919028.1	PREDICTED: retrovirus-related Env polyprotein from Fv-4 locus [Capra hircus]
EFNA1	1924	25.28	27.94	23.18	118.11	71.04	167.94	2.31946866584943	9.32122460700542e-12	5.39743152941538e-10	EFNA1	XP_017901717.1	PREDICTED: ephrin-A1 [Capra hircus]
novel.75	486	18.14	3.12	9.04	64.03	48.09	35.75	2.31705959570138	1.73415154576022e-05	0.000254508060875712	-	-	-
ZBTB16	7978	14.49	4.28	0.78	26.74	26.61	30.66	2.31700191974805	0.00133643172482251	0.0102296302242738	ZBTB16	XP_017914343.1	PREDICTED: zinc finger and BTB domain-containing protein 16 isoform X1 [Capra hircus]
novel.5474	1541	1.12	1.16	1.39	6.4	6.69	4.37	2.31591112348475	1.45542622743569e-10	6.94917509392959e-09	-	KAB0368807.1	hypothetical protein FD755_019841 [Muntiacus reevesi]
novel.10318	3995	0.24	0.77	0.69	2.91	4.14	0.93	2.31384060697858	0.000327668443781762	0.00314018027791924	-	KAB0339956.1	hypothetical protein FD754_023520 [Muntiacus muntjak]
LOC102170446	3041	11.04	9.17	6.41	41.7	38.83	42.96	2.31347566136461	2.90717903636308e-25	7.26321497387176e-23	LOC102170446	XP_005689859.1	PREDICTED: tripartite motif-containing protein 34 [Capra hircus]
LOC102186545	630	6.72	2.33	10.05	28.49	14.63	66.74	2.31238508928071	0.000622823610147849	0.00537861257541667	LOC102186545	KAB0376089.1	hypothetical protein FD755_012732 [Muntiacus reevesi]
CFAP221	2743	0.28	0.76	0.93	3.33	3.13	3.02	2.31088926132911	3.21188143620922e-06	5.9288015332984e-05	CFAP221	XP_013825777.2	PREDICTED: cilia- and flagella-associated protein 221 [Capra hircus]
UNC93A	2009	0.74	0.86	0.41	2.65	2.94	3.5	2.30957056936721	3.14955225798578e-09	1.20197655088957e-07	UNC93A	XP_017908955.1	PREDICTED: protein unc-93 homolog A isoform X1 [Capra hircus]
PRRG3	5900	3.39	1.82	0.71	8.23	9.19	8.35	2.30462528832819	5.75158644642117e-07	1.27663828913022e-05	PRRG3	XP_006059728.1	transmembrane gamma-carboxyglutamic acid protein 3 [Bubalus bubalis]
LOC102173518	691	1.07	2.7	1.92	7.57	7.12	12.03	2.2947949784163	4.08896017000511e-06	7.27207424555033e-05	LOC102173518	XP_022419864.1;XP_008693976.1	histone H2B type 2-F isoform X3 [Delphinapterus leucas];PREDICTED: histone H2B type 2-F-like isoform X1 [Ursus maritimus]
CBLN3	5392	3.46	3.19	2.41	17.53	14.97	20.71	2.28907984170002	5.88284329216534e-28	1.85880545552154e-25	CBLN3	XP_013822269.1;XP_017910144.1;XP_013822272.1;XP_013822273.1;XP_004010345.1	PREDICTED: cerebellin-3 isoform X2 [Capra hircus];PREDICTED: cerebellin-3 isoform X1 [Capra hircus];PREDICTED: cerebellin-3 isoform X3 [Capra hircus];PREDICTED: cerebellin-3 isoform X4 [Capra hircus];cerebellin-3 [Ovis aries]
TRPM3	7936	1.07	2.1	0.67	6.91	8.64	5	2.28901386174611	4.03160302290187e-07	9.41554592935538e-06	TRPM3	XP_005683789.2;XP_025134918.1;XP_005683786.2;BAC39176.1;XP_005683780.2;XP_005683782.2;XP_005683801.2;XP_017907550.1;XP_005683800.2;XP_025134909.1;AAG42856.1	PREDICTED: transient receptor potential cation channel subfamily M member 3 isoform X4 [Capra hircus];transient receptor potential cation channel subfamily M member 3 isoform X9 [Bubalus bubalis];PREDICTED: transient receptor potential cation channel subfamily M member 3 isoform X3 [Capra hircus];unnamed protein product, partial [Mus musculus];PREDICTED: transient receptor potential cation channe…
IFI35	1161	35.26	20.89	24.07	101.85	115.02	151.11	2.28465095616094	9.14904988380758e-18	1.13628026476006e-15	IFI35	XP_005693943.2	PREDICTED: interferon-induced 35 kDa protein [Capra hircus]
MYH7B	5562	0.47	0.24	0.43	1.24	3.55	0.3	2.28233908727479	0.00256911275960603	0.0171748465317035	MYH7B	XP_019827867.1;KAB0351965.1	PREDICTED: LOW QUALITY PROTEIN: myosin-7B [Bos indicus];hypothetical protein FD754_016822 [Muntiacus muntjak]
NGFR	3341	0.37	0.13	0.14	1.04	1.11	0.59	2.28216361007571	6.38025354723863e-05	0.000782430607017279	NGFR	XP_025852068.1	tumor necrosis factor receptor superfamily member 16 [Vulpes vulpes]
LOC102181154	900	1.43	0.61	2.19	8.04	3.9	8.51	2.28172543813239	0.000182073570612517	0.00190273965864813	LOC102181154	XP_005899726.2	PREDICTED: C-C motif chemokine 3 [Bos mutus]
novel.15815	427	5.93	2.27	0.45	13.15	9.65	16.99	2.27887356383238	0.00282403251410175	0.0186183377103376	env	XP_017919028.1	PREDICTED: retrovirus-related Env polyprotein from Fv-4 locus [Capra hircus]
LOC106503076	1975	0.14	0.13	0.03	0.29	0.56	0.44	2.27711747088233	0.00787793878444	0.0418455853454828	LOC106503076	-	-
FAM13A	7045	15.31	28.24	12.79	90.5	75.96	81.62	2.27261167486542	2.18126876615342e-12	1.37037253536761e-10	FAM13A	XP_013819995.2;XP_005681496.1;XP_005681497.1;XP_005681493.2;XP_013819996.1;XP_013819997.1;XP_017904800.1;XP_005681492.2;XP_017904802.1;XP_017904801.1	PREDICTED: protein FAM13A isoform X4 [Capra hircus];PREDICTED: protein FAM13A isoform X7 [Capra hircus];PREDICTED: protein FAM13A isoform X8 [Capra hircus];PREDICTED: protein FAM13A isoform X2 [Capra hircus];PREDICTED: protein FAM13A isoform X5 [Capra hircus];PREDICTED: protein FAM13A isoform X9 [Capra hircus];PREDICTED: protein FAM13A isoform X3 [Capra hircus];PREDICTED: protein FAM13A isoform X…
LOC106503494	1504	0.75	3.57	2.82	10.88	14.4	9.07	2.27081257248328	7.47789984878841e-05	0.000895597302960244	LOC106503494	XP_017893999.1	PREDICTED: histone H1.2 [Capra hircus]
LOC102168905	1571	0.22	0.4	0.56	1.49	2.29	1.75	2.26991110545186	6.50801083106855e-05	0.000793143055679744	LOC102168905	XP_017894370.1	PREDICTED: LOW QUALITY PROTEIN: BOLA class I histocompatibility antigen, alpha chain BL3-7 [Capra hircus]
INHBA	1650	5.23	14.18	69.03	137.3	160.09	148.37	2.26732062666876	0.00291418244096332	0.0191071479788031	INHBA	NP_001272510.1	inhibin beta A chain precursor [Capra hircus]
TDRD9	4479	0.55	0.52	0.42	2.18	2.23	2.14	2.26664817889871	8.24790331838242e-19	1.10759031686728e-16	TDRD9	XP_017921425.1;XP_027813084.1	PREDICTED: putative ATP-dependent RNA helicase TDRD9 [Capra hircus];ATP-dependent RNA helicase TDRD9 [Ovis aries]
MB21D1	3917	4.66	4.12	2.96	17.53	14.78	19.11	2.26285933974885	6.12805372469886e-24	1.3573954879266e-21	MB21D1	XP_013821781.2	PREDICTED: cyclic GMP-AMP synthase [Capra hircus]
OVOL2	3142	2.6	6.45	2.46	15.75	16.63	18.48	2.25959096373186	3.10451783821217e-08	9.488431048624e-07	OVOL2	XP_028380058.2	transcription factor Ovo-like 2 isoform X1 [Phyllostomus discolor]
SLC12A3	3397	0.11	0.09	0.06	0.36	0.16	0.62	2.25939809977236	0.00257770606308607	0.0172108739811893	SLC12A3	XP_017917511.1;XP_017917512.1;XP_017917513.1;XP_017917510.1;XP_017917509.1	PREDICTED: solute carrier family 12 member 3 isoform X3 [Capra hircus];PREDICTED: solute carrier family 12 member 3 isoform X4 [Capra hircus];PREDICTED: solute carrier family 12 member 3 isoform X5 [Capra hircus];PREDICTED: solute carrier family 12 member 3 isoform X2 [Capra hircus];PREDICTED: solute carrier family 12 member 3 isoform X1 [Capra hircus]
C16H1orf116	3575	0.44	0.17	0.84	2.32	1.09	3.31	2.2557501989261	0.000696506087738117	0.00590806545643157	C16H1orf116	XP_017915594.1	PREDICTED: specifically androgen-regulated gene protein isoform X1 [Capra hircus]
novel.14255	1543	0.4	0.27	0.12	1.21	0.36	1.83	2.25467865405965	0.0049006714670407	0.0288956715534678	-	KAB0372329.1	hypothetical protein FD755_016121, partial [Muntiacus reevesi]
novel.6513	6931	0.06	0.28	1.15	2.19	1.02	3.82	2.25372577176498	0.0097837136118068	0.0497545256007766	-	KAF6369102.1	hypothetical protein mMyoMyo1_010507 [Myotis myotis]
LOC108635409	952	2.22	2.82	0.33	9.35	3.27	11.21	2.25148654075214	0.00241532200327908	0.0163693334450368	LOC108635409	XP_017901051.1	PREDICTED: cytochrome P450 2J2-like [Capra hircus]
IRS2	6441	6.09	2.95	3.3	17.56	17.13	18.46	2.24921489714708	4.47567443340616e-14	3.45914895238003e-12	IRS2	XP_017911854.1	PREDICTED: insulin receptor substrate 2 [Capra hircus]
CDKN2AIP	2931	14.18	12.71	14.57	57.68	52.16	64.19	2.2483890979117	5.60298252159363e-28	1.79680123073076e-25	CDKN2AIP	XP_005698809.3;TKC51910.1	PREDICTED: CDKN2A-interacting protein isoform X1 [Capra hircus];hypothetical protein EI555_021448 [Monodon monoceros]
CXHXorf21	1411	1.85	2.17	1.29	8.9	3.24	11.5	2.24807791396504	8.82625998215605e-06	0.000142373139622076	CXHXorf21	XP_005701027.1	PREDICTED: uncharacterized protein CXorf21 homolog [Capra hircus]
KCNK5	3547	4.43	3.18	4.49	16.11	20.7	16.56	2.24781561471903	4.40186249780629e-17	5.00414908083946e-15	KCNK5	XP_005696343.2	PREDICTED: potassium channel subfamily K member 5 [Capra hircus]
novel.1554	6412	0.49	0.82	0.81	3.14	2.74	3.45	2.23668682449482	1.5373493286409e-11	8.51327001937587e-10	CFDP2	GCF50913.1	hypothetical protein parPi_0012048 [Paroedura picta]
MAL2	2723	13.9	26.9	12.64	83.25	85.91	61.41	2.23590087112985	1.59049523664667e-10	7.54379263898241e-09	MAL2	XP_017913866.1;KAF6405236.1	PREDICTED: LOW QUALITY PROTEIN: protein MAL2 [Capra hircus];mal, T cell differentiation protein 2 [Rousettus aegyptiacus]
CADM1	4375	11.28	7.15	8.68	39.9	37.26	40.02	2.2352925197113	6.81612495028387e-23	1.33137509710727e-20	CADM1	XP_017915243.1;XP_004273422.1;XP_017915241.1;XP_013824952.2;XP_017915242.1;XP_007461924.1	PREDICTED: cell adhesion molecule 1 isoform X4 [Capra hircus];cell adhesion molecule 1 isoform X6 [Orcinus orca];PREDICTED: cell adhesion molecule 1 isoform X2 [Capra hircus];PREDICTED: cell adhesion molecule 1 isoform X1 [Capra hircus];PREDICTED: cell adhesion molecule 1 isoform X3 [Capra hircus];PREDICTED: cell adhesion molecule 1 isoform X5 [Lipotes vexillifer]
KCNE4	2969	4.23	6.26	27.42	52.64	37.36	81.36	2.23351246538028	0.00101233224838283	0.00809243136871395	KCNE4	KAB1279161.1;KAF5915856.1;XP_005676668.1	Potassium voltage-gated channel subfamily E member 4, partial [Camelus dromedarius];hypothetical protein HPG69_019089, partial [Diceros bicornis minor];PREDICTED: LOW QUALITY PROTEIN: potassium voltage-gated channel subfamily E member 4 [Capra hircus]
OLFM3	3947	0.04	0.05	0.23	0.48	0.49	0.55	2.22955617229674	0.00460082659827252	0.0274592667473565	OLFM3	XP_005678086.2;XP_005678087.2	PREDICTED: noelin-3 isoform X1 [Capra hircus];PREDICTED: noelin-3 isoform X2 [Capra hircus]
SNAP91	4412	1.32	2.23	2.27	8.51	7.75	9.44	2.22291938922667	6.26508716761972e-12	3.69812260668894e-10	SNAP91	XP_017908427.1;XP_017908428.1;XP_017908426.1;XP_019822659.1;XP_017908423.1;PNJ51768.1;XP_017908429.1;XP_017908425.1	PREDICTED: clathrin coat assembly protein AP180 isoform X4 [Capra hircus];PREDICTED: clathrin coat assembly protein AP180 isoform X5 [Capra hircus];PREDICTED: clathrin coat assembly protein AP180 isoform X3 [Capra hircus];PREDICTED: clathrin coat assembly protein AP180 isoform X1 [Bos indicus];PREDICTED: clathrin coat assembly protein AP180 isoform X1 [Capra hircus];SNAP91 isoform 9, partial [Pon…
novel.9506	6936	0.68	0.75	0.88	7.61	15.61	1.53	2.21987946077884	5.06014996910881e-05	0.000639919848359458	-	KAB0371608.1	hypothetical protein FD755_016546 [Muntiacus reevesi]
WARS	2748	40.37	36.89	56.97	203.54	180.66	189.46	2.21798994710106	1.24378143318937e-14	1.09974847216077e-12	WARS	XP_005695465.1	PREDICTED: tryptophan--tRNA ligase, cytoplasmic [Capra hircus]
IL31RA	4396	0.04	0.03	0.05	0.13	0.18	0.2	2.21779139807288	0.0041577035552675	0.0253713202466565	IL31RA	XP_005694750.2	PREDICTED: interleukin-31 receptor subunit alpha [Capra hircus]
LOC108637983	3456	3.46	3.58	7.83	22.8	10.96	26.25	2.21713849579184	2.68288237059885e-08	8.33011714085072e-07	LOC108637983	XP_005219176.1;KAB0337289.1	uncharacterized protein LOC100848419 isoform X2 [Bos taurus];hypothetical protein FD755_025663 [Muntiacus reevesi]
NDRG4	3274	101.06	22.79	26.56	196.81	235.4	193.77	2.21502992658332	1.02410961474111e-05	0.000161556675347485	NDRG4	XP_017917559.1;XP_016011468.1;XP_028357511.1;XP_028357512.2;XP_017917558.1;XP_016011470.1	PREDICTED: protein NDRG4 isoform X2 [Capra hircus];protein NDRG4 isoform X1 [Rousettus aegyptiacus];protein NDRG4 isoform X2 [Phyllostomus discolor];protein NDRG4 isoform X1 [Phyllostomus discolor];PREDICTED: protein NDRG4 isoform X1 [Capra hircus];protein NDRG4 isoform X3 [Rousettus aegyptiacus]
CDH16	2903	1.58	0.97	0.94	4.4	5.4	4.85	2.21142304903599	1.5145915346047e-14	1.30692826154685e-12	CDH16	XP_017917583.1;XP_017917584.1	PREDICTED: cadherin-16 isoform X1 [Capra hircus];PREDICTED: cadherin-16 isoform X2 [Capra hircus]
SGPP2	4200	2.49	2.02	2.38	10.3	5.44	13.71	2.20856669578218	3.83454924790748e-09	1.42295552919758e-07	SGPP2	XP_017914403.1	PREDICTED: sphingosine-1-phosphate phosphatase 2 [Capra hircus]
novel.11981	2204	0.34	0.24	0.39	1.2	1.87	1.16	2.20679775444062	6.42267345104092e-06	0.000108233381779659	-	-	-
ADRA2A	2943	2.4	5.68	1.03	12.62	16.55	8.99	2.20404528294329	6.74478669257274e-05	0.00081874851342722	ADRA2A	XP_017897206.1	PREDICTED: alpha-2A adrenergic receptor [Capra hircus]
MEGF9	6233	3.25	3.09	3.33	13.77	15.8	11.49	2.20231331789748	7.62859689609434e-22	1.40092335820071e-19	MEGF9	XP_017908188.1	PREDICTED: multiple epidermal growth factor-like domains protein 9 [Capra hircus]
RPH3AL	2190	4.08	3.85	5.39	18.82	21.83	17.03	2.19842284541975	3.31253484656097e-14	2.63823614823894e-12	RPH3AL	XP_017919869.1;XP_017919866.1	PREDICTED: rab effector Noc2 isoform X3 [Capra hircus];PREDICTED: rab effector Noc2 isoform X1 [Capra hircus]
CREM	1468	16.18	19.87	32.08	142.67	176.96	102.79	2.19781375978523	2.52552016118307e-10	1.15947278169187e-08	CREM	XP_027832144.1;XP_027832141.1;XP_025741602.1;XP_008998430.1;XP_032251544.1;XP_017912318.1;NP_001272533.1;XP_008998431.1;OWK03450.1;XP_017912321.1;GCF47377.1;XP_025856611.1;XP_025741600.1;XP_012043428.1	cAMP-responsive element modulator isoform X7 [Ovis aries];cAMP-responsive element modulator isoform X4 [Ovis aries];cAMP-responsive element modulator isoform X19 [Callorhinus ursinus];cAMP-responsive element modulator isoform X18 [Callithrix jacchus];cAMP-responsive element modulator isoform X10 [Phoca vitulina];PREDICTED: cAMP-responsive element modulator isoform X1 [Capra hircus];cAMP-responsiv…
novel.9322	3989	1.18	1.03	0.4	3.96	1.4	5.38	2.19775254240893	8.34086597178941e-05	0.00098413973789054	-	BAN14723.1	envelope glycoprotein [Bos taurus]
C2	2656	6.11	2.45	11.42	30.33	9.83	47.9	2.19663835370925	0.000859725577445184	0.00704426911705481	C2	XP_005696619.2;XP_013829456.2;XP_005696620.2	PREDICTED: complement C2 isoform X2 [Capra hircus];PREDICTED: complement C2 isoform X1 [Capra hircus];PREDICTED: complement C2 isoform X3 [Capra hircus]
RIMKLB	7052	31.17	38.32	40.34	161.91	167.18	154.41	2.19616738060445	8.44631364904988e-21	1.41779293018348e-18	RIMKLB	XP_011808829.1;XP_031300012.1;XP_013367070.1;XP_016778144.1;KAB1254281.1;XP_025258977.1	PREDICTED: beta-citrylglutamate synthase B isoform X1 [Colobus angolensis palliatus];beta-citrylglutamate synthase B isoform X2 [Camelus dromedarius];PREDICTED: beta-citrylglutamate synthase B isoform X1 [Chinchilla lanigera];beta-citrylglutamate synthase B isoform X3 [Pan troglodytes];Beta-citrylglutamate synthase B [Camelus dromedarius];beta-citrylglutamate synthase B [Theropithecus gelada]
STYK1	2329	2.22	7.28	4.83	18.25	24.22	16.56	2.19478021065281	1.68231183406615e-06	3.33759483534121e-05	STYK1	XP_017903968.1;XP_005680890.1	PREDICTED: tyrosine-protein kinase STYK1 isoform X1 [Capra hircus];PREDICTED: tyrosine-protein kinase STYK1 isoform X2 [Capra hircus]
LGALS3BP	2417	66.28	44.54	31.92	179.82	260.81	153.95	2.19477569360429	5.29081981287288e-12	3.14899042934589e-10	LGALS3BP	XP_017919160.1;XP_017919161.1	PREDICTED: galectin-3-binding protein isoform X1 [Capra hircus];PREDICTED: galectin-3-binding protein isoform X2 [Capra hircus]
NABP1	2312	2.71	3.52	4.02	15.87	10.68	15.79	2.1909006257369	3.54531499711872e-11	1.85791800068519e-09	NABP1	XP_005676339.1	PREDICTED: SOSS complex subunit B2 isoform X1 [Capra hircus]
KIAA0408	4603	0.04	0.14	0.18	0.49	0.59	0.49	2.18906742740673	0.000818006685363484	0.00675209052697649	KIAA0408	XP_017908432.1	PREDICTED: uncharacterized protein KIAA0408 homolog [Capra hircus]
LOC106503445	4619	0.08	0.03	0.12	0.3	0.27	0.41	2.18713783789208	0.00213780984019853	0.0148218722899341	LOC106503445	-	-
ARMCX4	7962	1.45	1.5	1.24	4.7	8.03	4.31	2.18640945262605	4.61185491422631e-12	2.79127647005821e-10	ARMCX4	XP_017900653.1	PREDICTED: armadillo repeat-containing X-linked protein 4 [Capra hircus]
TLR5	2459	1.05	2.72	1.2	7.83	3.54	9.38	2.18521094115894	5.00712244264786e-06	8.67605103247838e-05	TLR5	KAF5914065.1;XP_013825525.2	hypothetical protein HPG69_010224 [Diceros bicornis minor];PREDICTED: toll-like receptor 5 isoform X1 [Capra hircus]
DDX52	3232	18.39	25.68	35.74	116.19	98.32	106.42	2.18362266357473	1.7868719829536e-09	7.12295573761428e-08	DDX52	XP_017919687.1;XP_005693220.2;KAF7240015.1	PREDICTED: probable ATP-dependent RNA helicase DDX52 isoform X1 [Capra hircus];PREDICTED: probable ATP-dependent RNA helicase DDX52 isoform X2 [Capra hircus];putative uncharacterized transposon-derived protein F52C9.6 [Varanus komodoensis]
SLAMF7	1979	2.26	1.92	2.57	10.48	2.97	15.58	2.18144858158622	8.40299660440096e-05	0.000987890790594459	SLAMF7	XP_005677263.2;XP_020744991.1	PREDICTED: SLAM family member 7 [Capra hircus];SLAM family member 7 isoform X2 [Odocoileus virginianus texanus]
FGF9	5415	4.37	5.47	6.53	23.56	25.27	25.09	2.17535299321749	5.00668923973005e-20	7.73911690682301e-18	FGF9	NP_001232855.1;XP_006518617.1	fibroblast growth factor 9 [Bos taurus];fibroblast growth factor 9 isoform X3 [Mus musculus]
SLC16A1	5783	2.63	2.8	7.38	18	17.18	20.07	2.17527921896632	4.31953636663172e-06	7.62609353931381e-05	SLC16A1	XP_013817979.1	PREDICTED: monocarboxylate transporter 1 [Capra hircus]
novel.11642	1193	1.22	0.5	0.59	3.17	2.71	3.68	2.17371009750403	4.36077369754818e-06	7.67996587422297e-05	-	KAB0370704.1	hypothetical protein FD755_017113, partial [Muntiacus reevesi]
IL6R	5380	16.08	35.06	60.56	162.78	175.27	143.6	2.17346501544478	7.35969843635043e-06	0.000121820183283911	IL6R	XP_017901681.1	PREDICTED: interleukin-6 receptor subunit alpha [Capra hircus]
MAMDC2	3406	0.93	1.3	0.52	4.03	3.08	4.21	2.17318378061426	7.71191270117198e-09	2.64693540411152e-07	MAMDC2	XP_006080676.1;XP_005683777.2	MAM domain-containing protein 2 isoform X3 [Bubalus bubalis];PREDICTED: MAM domain-containing protein 2 [Capra hircus]
LOC106501943	1589	27.93	8.03	26.59	119.4	26.61	175.14	2.17305191465374	0.00223463678819078	0.015349554357758	LOC106501943	XP_017901211.1;XP_027827669.1;XP_017901207.1;XP_017901205.1;XP_017901209.1	PREDICTED: golgin subfamily A member 6-like protein 6 isoform X6 [Capra hircus];trichohyalin-like isoform X2 [Ovis aries];PREDICTED: golgin subfamily A member 6-like protein 6 isoform X2 [Capra hircus];PREDICTED: golgin subfamily A member 6-like protein 6 isoform X1 [Capra hircus];PREDICTED: golgin subfamily A member 6-like protein 22 isoform X4 [Capra hircus]
KIF5C	4975	6.42	3.4	2.57	18.96	7.64	31.13	2.16936708217858	2.17071174716871e-05	0.00031072560026427	KIF5C	XP_026348609.1;XP_017918149.1;VTJ53187.1;XP_036039725.1	kinesin heavy chain isoform X2 [Ursus arctos horribilis];PREDICTED: kinesin heavy chain [Capra hircus];Hypothetical predicted protein [Marmota monax];kinesin heavy chain [Onychomys torridus]
LOC100861136	4424	26.74	100.79	28.11	223.84	269.67	146.6	2.16778161037554	4.18367696452804e-05	0.000545783140618394	LOC100861136	XP_017920053.1	PREDICTED: cytochrome b reductase 1 [Capra hircus]
LOC102191717	2689	13.61	15.99	25.77	74.75	56.77	86.98	2.16674037489036	1.08224587314391e-09	4.43762115083398e-08	LOC102191717	XP_004016012.2;ALC80150.1;XP_017914422.1;XP_010810587.1	caspase-13 isoform X1 [Ovis aries];caspase-1-like protein [Capra hircus];PREDICTED: uncharacterized protein LOC102191717 [Capra hircus];caspase-4 isoform X3 [Bos taurus]
THEM4	1341	6.25	5.61	3.96	21.39	24.7	21.29	2.16623025678383	1.3119844164125e-20	2.15185474588084e-18	THEM4	XP_005677642.1	PREDICTED: acyl-coenzyme A thioesterase THEM4 [Capra hircus]
LOC106503728	609	6.26	28.16	95.63	164.48	264.41	159.37	2.1656012147585	0.00632752771374312	0.0354137172329994	LOC106503728	XP_017898492.1;XP_025142098.1;XP_017898491.1	PREDICTED: serum amyloid A protein isoform X2 [Capra hircus];serum amyloid A protein isoform X1 [Bubalus bubalis];PREDICTED: serum amyloid A protein isoform X1 [Capra hircus]
SHROOM3	6650	1.86	3.25	5.23	14.13	14.04	14.98	2.16449704290736	4.23607873505978e-07	9.75523983938848e-06	SHROOM3	XP_017905096.1	PREDICTED: protein Shroom3 isoform X1 [Capra hircus]
LOC102179478	1738	1.23	1.26	1.32	4.38	6.33	5.7	2.16206512434937	4.34363412010851e-12	2.64383350438106e-10	LOC102179478	-	-
SLC28A1	2747	0.4	1.18	6.03	10.84	10.9	12.74	2.16196114256969	0.00646031094495857	0.0359694845720083	SLC28A1	XP_017922069.1;XP_005695060.2;XP_013828445.2;XP_017922070.1;XP_017922068.1	PREDICTED: sodium/nucleoside cotransporter 1 isoform X2 [Capra hircus];PREDICTED: sodium/nucleoside cotransporter 1 isoform X3 [Capra hircus];PREDICTED: sodium/nucleoside cotransporter 1 isoform X5 [Capra hircus];PREDICTED: sodium/nucleoside cotransporter 1 isoform X4 [Capra hircus];PREDICTED: sodium/nucleoside cotransporter 1 isoform X1 [Capra hircus]
novel.552	4485	0.2	0.31	0.43	1.49	1.69	0.8	2.16122176526014	1.42565882928581e-05	0.000213908558701361	-	KAB0374550.1	hypothetical protein FD755_013042 [Muntiacus reevesi]
SLC9A2	4756	0.26	0.28	0.22	1.19	1.48	0.48	2.1596945401688	2.44356872515005e-05	0.000342258915440509	SLC9A2	XP_017910453.1	PREDICTED: sodium/hydrogen exchanger 2 [Capra hircus]
FLRT3	4294	0.79	1.16	0.61	3.7	3.73	2.91	2.15858144691809	9.34489681160999e-12	5.39743152941538e-10	FLRT3	OWK03099.1	FLRT3 [Cervus elaphus hippelaphus]
RAB25	1092	14.37	24.47	13.32	65.92	45.26	112.32	2.15755872747031	2.31747529185607e-07	5.69717095203886e-06	RAB25	XP_005677416.1	PREDICTED: ras-related protein Rab-25 [Capra hircus]
LOC102190288	2296	2.26	4.04	6.44	19.45	18.11	17.43	2.15710073970342	7.86233099818441e-07	1.68089595847751e-05	LOC102190288	XP_017896455.1;XP_017896447.1;XP_017896463.1;XP_017896442.1;XP_005678803.2;XP_017896431.1	PREDICTED: UDP-glucuronosyltransferase 1-3 isoform X5 [Capra hircus];PREDICTED: UDP-glucuronosyltransferase 1-5 isoform X4 [Capra hircus];PREDICTED: UDP-glucuronosyltransferase 1-6 isoform X6 [Capra hircus];PREDICTED: UDP-glucuronosyltransferase 1-3 isoform X3 [Capra hircus];PREDICTED: UDP-glucuronosyltransferase 1-1 isoform X2 [Capra hircus];PREDICTED: UDP-glucuronosyltransferase 1-3 isoform X1 …
MASP1	3813	0.14	0.2	0.08	0.62	0.67	0.48	2.15242273825132	3.91755464828898e-05	0.000514816998000839	MASP1	XP_005675200.1;XP_005675199.1;XP_005675198.1	PREDICTED: mannan-binding lectin serine protease 1 isoform X3 [Capra hircus];PREDICTED: mannan-binding lectin serine protease 1 isoform X2 [Capra hircus];PREDICTED: mannan-binding lectin serine protease 1 isoform X1 [Capra hircus]
LOC102174044	616	3.53	6.5	21.91	44.58	15.91	99.69	2.15089383677868	0.00732105251465884	0.0395690942084199	LOC102174044	XP_005688647.2	PREDICTED: antileukoproteinase [Capra hircus]
IL1RN	2144	3.73	4.4	2.34	13.64	15.04	13.9	2.15012216443995	1.38120265530029e-14	1.20636261186106e-12	IL1RN	XP_005686743.1;XP_013823150.1;XP_017910824.1	PREDICTED: interleukin-1 receptor antagonist protein isoform X1 [Capra hircus];PREDICTED: interleukin-1 receptor antagonist protein isoform X3 [Capra hircus];PREDICTED: interleukin-1 receptor antagonist protein isoform X2 [Capra hircus]
PSMF1	3738	32.22	28.12	29.08	121.19	127.33	118	2.14931450647166	2.14399028989103e-36	1.24502095590807e-33	PSMF1	XP_005688388.1;XP_020756539.1	PREDICTED: proteasome inhibitor PI31 subunit isoform X2 [Capra hircus];proteasome inhibitor PI31 subunit isoform X1 [Odocoileus virginianus texanus]
LOC102173413	1385	0.28	0.14	0.38	1.33	0.66	2.07	2.14566689340982	0.00105740968005047	0.00838358095408281	LOC102173413	XP_017919516.1	PREDICTED: CMRF35-like molecule 6 [Capra hircus]
STAP1	3826	0.43	0.48	0.56	2.28	1.23	2.54	2.14420069630647	2.09186258972694e-07	5.25067285080292e-06	STAP1	XP_005681712.1	PREDICTED: signal-transducing adaptor protein 1 [Capra hircus]
ROS1	10907	0.62	0.93	1.05	3.73	5.58	1.38	2.14279618951835	3.11611708668963e-05	0.00042174762431998	ROS1	XP_017908514.1	PREDICTED: LOW QUALITY PROTEIN: proto-oncogene tyrosine-protein kinase ROS [Capra hircus]
GADD45B	1363	11.42	9.15	15.04	51.42	34.57	65.21	2.14217406484385	2.58071860942187e-09	9.99086847604293e-08	GADD45B	TKC43665.1	hypothetical protein EI555_003747, partial [Monodon monoceros]
STAT1	3658	66.93	67.76	90.22	330.98	259.9	335.68	2.14140431441163	2.12812680961127e-15	2.04129163532624e-13	STAT1	XP_010859141.1	PREDICTED: signal transducer and activator of transcription 1-alpha/beta isoform X1 [Bison bison bison]
LOC108633215	2048	3.31	6.7	7.02	23.16	33.16	15.25	2.13596615548667	1.42375722728171e-06	2.86699604361526e-05	LOC108633215	XP_017899160.1	PREDICTED: amine oxidase [flavin-containing] B [Capra hircus]
novel.9070	11687	0.19	0.3	0.57	1.52	1.47	1.41	2.1341901075758	4.78856890991336e-06	8.35747294778879e-05	-	KAB0337234.1	hypothetical protein FD754_025296 [Muntiacus muntjak]
LOC102184195	894	0.82	1.23	3.88	16.75	26.74	8.15	2.13210430610124	0.00145165963843024	0.0109133516414668	LOC102184195	KAB0337889.1	hypothetical protein FD755_025427 [Muntiacus reevesi]
LOC108634954	1421	0.41	0.8	0.18	1.93	2.17	1.67	2.12975047882315	0.000740114078815687	0.00620690519025521	LOC108634954	-	-
novel.14048	11705	1.03	1.53	2.32	5.91	7.44	6.71	2.12678249471959	2.3471639247516e-08	7.39459883976727e-07	-	ELR61013.1	hypothetical protein M91_09415, partial [Bos mutus]
STOML1	4163	3.54	2.25	2.19	9.62	12.72	10.98	2.1227510216574	5.69885958790152e-23	1.12335501931791e-20	STOML1	XP_004017911.1;XP_005695215.1;XP_005911259.1	stomatin-like protein 1 isoform X1 [Ovis aries];PREDICTED: stomatin-like protein 1 isoform X2 [Capra hircus];PREDICTED: stomatin-like protein 1 isoform X5 [Bos mutus]
LOC102176691	1432	17.25	20.49	31.41	86.86	73.48	126.62	2.12222786314064	9.11703287178825e-09	3.08972505178616e-07	LOC102176691	XP_027825872.1	purine nucleoside phosphorylase [Ovis aries]
GRB7	2202	3.65	6.42	3.25	19.13	16.62	19.66	2.11852253120583	1.09436649947027e-11	6.25360601266439e-10	GRB7	XP_013827684.1;XP_005693812.1;XP_005693814.1;XP_013827682.1	PREDICTED: growth factor receptor-bound protein 7 isoform X2 [Capra hircus];PREDICTED: growth factor receptor-bound protein 7 isoform X3 [Capra hircus];PREDICTED: growth factor receptor-bound protein 7 isoform X4 [Capra hircus];PREDICTED: growth factor receptor-bound protein 7 isoform X1 [Capra hircus]
SNCA	1168	0.61	0.47	1.09	2.6	0.79	5.73	2.11831021977373	0.00715067177798851	0.0388318667276149	SNCA	NP_001239113.1	alpha-synuclein [Ovis aries]
LOC102184711	1929	0.26	0.13	0.23	0.99	0.75	0.76	2.11629909985505	0.00029050875689756	0.00282437608629003	LOC102184711	XP_017918448.1	PREDICTED: sialic acid-binding Ig-like lectin 8 [Capra hircus]
LOC102179277	665	122.93	86.91	69.87	302.42	357.86	530.1	2.11493790074416	1.61330907153782e-14	1.37553804408975e-12	LOC102179277	XP_012035671.1	placenta-specific gene 8 protein-like [Ovis aries]
METTL18	1508	5.86	5.06	4.08	20.84	30.6	9.15	2.1148480822206	1.93020333836324e-06	3.79783415092239e-05	METTL18	XP_005690684.1	PREDICTED: histidine protein methyltransferase 1 homolog [Capra hircus]
novel.725	1742	0.78	0.48	0.73	2.9	2.61	2.78	2.11282105884964	4.4852051092618e-08	1.32193576100959e-06	-	XP_032471704.1	AP-2 complex subunit beta-like isoform X6 [Phocoena sinus]
CTSV	1241	191.88	342.37	189.42	1062.76	601.67	1439.28	2.11151198968763	1.10418527969804e-07	2.9879754306791e-06	CTSV	XP_017907270.1	PREDICTED: cathepsin L2 isoform X1 [Capra hircus]
novel.6236	2718	0.75	0.44	0.36	2.19	0.95	2.86	2.11000547970461	4.99708719382848e-05	0.000633810008539544	-	KAB0382455.1	hypothetical protein FD755_004372 [Muntiacus reevesi]
novel.7841	378	10.59	2.77	2.43	26.28	15.78	24.58	2.10857374520613	0.000258410177026245	0.00256571213659238	pol	XP_027834468.1	LOW QUALITY PROTEIN: uncharacterized protein LOC114118022, partial [Ovis aries]
LOC102169407	3977	0.06	0.14	0.06	0.26	0.35	0.4	2.10712942709814	0.00202973380277974	0.0142240249466815	LOC102169407	XP_005691611.2	PREDICTED: disintegrin and metalloproteinase domain-containing protein 1a-like [Capra hircus]
IFIT5	3385	37.41	40.25	36.99	157.9	135.03	165.06	2.10612592762097	4.09212818917136e-29	1.59860847768247e-26	IFIT5	XP_017896749.1	PREDICTED: interferon-induced protein with tetratricopeptide repeats 5 [Capra hircus]
LOC108638194	3142	1.29	4.69	2.03	9.91	9.32	12.09	2.10338260017749	9.83238197683112e-06	0.000155680588912449	LOC108638194	ELR46456.1	hypothetical protein M91_05097, partial [Bos mutus]
novel.5845	1596	0.24	0.15	0.4	0.9	0.63	1.71	2.1030634192648	0.00380220457828198	0.0235973909789043	-	KAB0337289.1	hypothetical protein FD755_025663 [Muntiacus reevesi]
LOC102190672	1959	0.33	0.32	0.04	0.72	1.09	0.99	2.10054788591722	0.00284571165139611	0.0187376199046051	LOC102190672	XP_027401227.1;XP_013819902.2	uncharacterized protein LOC113894774 [Bos indicus x Bos taurus];PREDICTED: uncharacterized protein LOC102190672 [Capra hircus]
TPK1	1776	5.33	5.21	5.97	24.51	15.43	26.26	2.09900810812581	1.80519277411455e-12	1.16475591425301e-10	TPK1	XP_017902318.1	PREDICTED: thiamin pyrophosphokinase 1 isoform X1 [Capra hircus]
HRASLS	1217	14.76	14.46	12.84	64.32	92.48	52.57	2.09376557871844	1.35265008171334e-15	1.36446195566633e-13	HRASLS	XP_028017913.1;XP_028341267.1;XP_028341476.1;XP_019813575.1;CAA10770.1;XP_028341315.1	phospholipid-metabolizing enzyme A-C1 isoform X3 [Balaenoptera acutorostrata scammoni];phospholipid-metabolizing enzyme A-C1 isoform X1 [Physeter catodon];phospholipid-metabolizing enzyme A-C1 isoform X4 [Physeter catodon];PREDICTED: phospholipid-metabolizing enzyme A-C1-like isoform X3 [Bos indicus];reverse transcriptase-like [Bos taurus];phospholipid-metabolizing enzyme A-C1 isoform X2 [Physete…
SLC28A2	3541	0.05	0.08	0.1	0.29	0.33	0.33	2.09109116185354	0.00156187549731329	0.0115678927732759	SLC28A2	XP_017909639.1	PREDICTED: sodium/nucleoside cotransporter 2 [Capra hircus]
TC2N	4889	12.49	38.73	43.06	133.31	99.63	125.08	2.08677272092169	3.67197819718625e-06	6.62435965950829e-05	TC2N	XP_025126701.1;XP_013828659.1;XP_017921953.1	tandem C2 domains nuclear protein isoform X3 [Bubalus bubalis];PREDICTED: tandem C2 domains nuclear protein isoform X2 [Capra hircus];PREDICTED: tandem C2 domains nuclear protein isoform X1 [Capra hircus]
GJB2	2274	0.96	3.29	4.8	12.14	11.18	14.17	2.08672488502095	0.000184018046946484	0.00191839483585258	GJB2	XP_017912019.1	PREDICTED: gap junction beta-2 protein [Capra hircus]
IL18BP	823	2.69	2.34	3.15	11.4	9.66	13.7	2.08584836078289	4.68136781898662e-09	1.69618666034986e-07	IL18BP	XP_017914909.1;XP_005689927.1	PREDICTED: interleukin-18-binding protein isoform X1 [Capra hircus];PREDICTED: interleukin-18-binding protein isoform X2 [Capra hircus]
SLC45A3	4078	1.56	1.17	5.2	9.33	11.82	10.56	2.08409751805374	0.000390400739606431	0.00364860821713083	SLC45A3	XP_017915545.1	PREDICTED: solute carrier family 45 member 3 [Capra hircus]
SIX1	2733	2.2	2.85	2.25	10.51	8.92	9.43	2.08355690473373	4.23315508638303e-18	5.41390298726344e-16	SIX1	ELR60042.1	Homeobox protein SIX1, partial [Bos mutus]
SP140	3033	18.53	14.87	18.09	68.73	60.5	70.29	2.08261304692061	2.90852222995219e-23	5.89551968233517e-21	SP140	XP_017913979.1;XP_005676716.2;XP_013828671.2;XP_005676717.2;XP_013828667.2;XP_013828672.2;XP_013828670.2	PREDICTED: nuclear body protein SP140 isoform X7 [Capra hircus];PREDICTED: nuclear body protein SP140 isoform X1 [Capra hircus];PREDICTED: nuclear body protein SP140 isoform X5 [Capra hircus];PREDICTED: nuclear body protein SP140 isoform X3 [Capra hircus];PREDICTED: nuclear body protein SP140 isoform X2 [Capra hircus];PREDICTED: nuclear body protein SP140 isoform X6 [Capra hircus];PREDICTED: nucl…
MERTK	4316	10.01	14.15	14.65	53.83	49.34	47.47	2.08233869700024	1.74074237502407e-15	1.71566929677832e-13	MERTK	XP_017910292.1	PREDICTED: tyrosine-protein kinase Mer [Capra hircus]
SH2D3A	2321	2.77	4.54	4.95	15.76	14.07	19.82	2.08228564652504	2.33283226024652e-09	9.11331526248302e-08	SH2D3A	XP_017906469.1	PREDICTED: SH2 domain-containing protein 3A [Capra hircus]
UBASH3B	7813	1.26	2.57	1.38	7.23	1.66	11.35	2.07893327379144	0.000633076573215109	0.00545619063461686	UBASH3B	NP_001193057.1	ubiquitin-associated and SH3 domain-containing protein B [Bos taurus]
ZNF750	3788	0.54	5.76	1.56	10.97	5.75	14.11	2.07876442963268	0.00385883226594514	0.0238855889421358	ZNF750	XP_005694222.2	PREDICTED: zinc finger protein 750 [Capra hircus]
SLC18A2	4801	6.12	7.86	7.82	29.41	24.2	33.23	2.0786879311458	1.06031824686315e-15	1.0900477441197e-13	SLC18A2	XP_017896831.1	PREDICTED: synaptic vesicular amine transporter [Capra hircus]
LOC108635821	1695	7.65	3.94	18.27	49.26	6.24	73.62	2.07686538028653	0.00892530017675345	0.0461940375360949	LOC108635821	XP_017902230.1;XP_017902235.1	PREDICTED: GTPase IMAP family member 4-like isoform X1 [Capra hircus];PREDICTED: GTPase IMAP family member 4-like isoform X2 [Capra hircus]
LOC102188072	660	13.98	7.01	38.09	78.54	72.52	113.92	2.06582730780059	0.000713623466826915	0.00602235420590853	LOC102188072	ELK15400.1	hypothetical protein PAL_GLEAN10011060 [Pteropus alecto]
VAV1	2920	5.75	4.91	5.87	20.95	13.63	29.97	2.06545595367046	1.31615936103096e-09	5.32561205858967e-08	VAV1	XP_005682552.1	PREDICTED: proto-oncogene vav [Capra hircus]
POF1B	3902	0.68	5.97	1.81	11.3	16.68	4.83	2.06463876757173	0.00389446226703422	0.0240726168784514	POF1B	XP_017899442.1;XP_005700634.1	PREDICTED: protein POF1B isoform X1 [Capra hircus];PREDICTED: protein POF1B isoform X2 [Capra hircus]
RUFY4	2916	0.27	0.4	0.43	1.34	2.12	0.87	2.06297927441977	6.24012419100583e-05	0.000766582666483426	RUFY4	XP_005676582.2	PREDICTED: RUN and FYVE domain-containing protein 4 [Capra hircus]
WDR49	4426	0.56	0.69	0.2	1.62	2.72	0.81	2.06124928290414	0.000455530653630329	0.00414199391616642	WDR49	XP_005675427.3	PREDICTED: WD repeat-containing protein 49 [Capra hircus]
LOC108636385	1306	12.49	3.97	9.85	31.11	33.07	37.93	2.05886135379792	1.79697100154735e-10	8.44851617926615e-09	LOC108636385	XP_027402886.1	uncharacterized protein LOC113895646 isoform X2 [Bos indicus x Bos taurus]
LOC106502157	6879	0.05	0.03	0.14	0.3	0.29	0.28	2.05511928745924	0.00403787614693589	0.0248234068363561	LOC106502157	-	-
ILDR2	5711	0.6	0.5	0.56	2.18	2.32	1.85	2.05366272295511	1.11804448977529e-14	1.00092932947133e-12	ILDR2	XP_013830671.2	PREDICTED: immunoglobulin-like domain-containing receptor 2 [Capra hircus]
novel.12704	793	3.13	3.69	2.09	9.41	19.77	6.53	2.04998057150426	8.46503118475048e-05	0.000993335117616323	env	XP_017899605.1	PREDICTED: LOW QUALITY PROTEIN: uncharacterized protein LOC108634447 [Capra hircus]
MSLN	1695	5.79	24.15	14.45	52.42	13.2	105.04	2.04860961503344	0.00320473837384105	0.0205604684085843	MSLN	XP_017895931.1;XP_017895932.1	PREDICTED: mesothelin isoform X1 [Capra hircus];PREDICTED: mesothelin isoform X2 [Capra hircus]
FOXP2	5694	0.08	0.08	0.14	0.39	0.43	0.36	2.04811260934352	0.000102552445863715	0.00117142044222636	FOXP2	NP_001272583.1	forkhead box protein P2 [Capra hircus]
novel.12410	6094	3.13	0.76	0.87	5.82	0.84	10.41	2.04782456627939	0.00720651217850844	0.0390810501432186	-	XP_034496454.1	RNA binding protein fox-1 homolog 3 isoform X11 [Ailuropoda melanoleuca]
novel.370	273	11.38	13.84	12.56	99.83	51.46	53.48	2.04636831536738	0.00238863131066425	0.0162104018764789	-	KAB0379339.1	hypothetical protein FD755_007123, partial [Muntiacus reevesi]
NECTIN1	5561	4.96	3.51	5.37	17.89	9.54	25.67	2.04577860725905	4.16763988570328e-07	9.64934381295481e-06	NECTIN1	XP_017915145.1	PREDICTED: nectin-1 [Capra hircus]
FOLR1	979	0.68	2.07	1.07	5.81	5.72	3.67	2.04379176754894	0.000166217818756003	0.00176799804643143	FOLR1	XP_011951387.1;XP_006064768.1	folate receptor alpha [Ovis aries];folate receptor alpha isoform X1 [Bubalus bubalis]
DDO	2039	0.69	0.96	3.69	7.67	6.22	8.12	2.04339769710593	0.00153812257945193	0.0114353293225274	DDO	XP_005684631.2;XP_013821890.2;ELR60363.1;XP_027407014.1	PREDICTED: D-aspartate oxidase isoform X1 [Capra hircus];PREDICTED: D-aspartate oxidase isoform X2 [Capra hircus];D-aspartate oxidase, partial [Bos mutus];D-aspartate oxidase isoform X1 [Bos indicus x Bos taurus]
LOC102180549	3612	0.77	1.55	1.1	4.28	5.82	3.07	2.04316213951588	4.94844201486329e-07	1.11448873303305e-05	LOC102180549	XP_020742247.1	histone H1.3 isoform X1 [Odocoileus virginianus texanus]
RIMS2	6831	0.11	0.18	0.12	0.6	0.63	0.35	2.04314718504314	9.28915190995852e-06	0.000148391611849345	RIMS2	XP_017913574.1	PREDICTED: regulating synaptic membrane exocytosis protein 2 [Capra hircus]
ALOX12	2721	10.11	45.41	104.35	223.11	255.26	172.91	2.03413422598853	0.00244893417659521	0.0165464778988442	ALOX12	XP_017919996.1;XP_030718086.1;XP_017919994.1;XP_017919993.1;XP_017919995.1	PREDICTED: arachidonate 12-lipoxygenase, 12S-type isoform X4 [Capra hircus];arachidonate 12-lipoxygenase, 12S-type isoform X4 [Globicephala melas];PREDICTED: arachidonate 12-lipoxygenase, 12S-type isoform X2 [Capra hircus];PREDICTED: arachidonate 12-lipoxygenase, 12S-type isoform X1 [Capra hircus];PREDICTED: arachidonate 12-lipoxygenase, 12S-type isoform X3 [Capra hircus]
LOC102180880	825	3.14	1.93	6.14	15.59	9.46	21.65	2.03304014061137	0.000294973524395996	0.00286001856731605	LOC102180880	KAB0396111.1	hypothetical protein E2I00_004579, partial [Balaenoptera physalus]
novel.17620	626	61.8	164.76	44.16	395.93	63.5	692.04	2.03301465134932	0.00610448602048443	0.0344483807456742	-	CAD9238271.1	MHC class I heavy chain, partial [Bos taurus]
SOAT1	3960	6.75	8.74	20.58	50.67	43.83	47.25	2.02994154333576	1.5821985036869e-05	0.000234772907805365	SOAT1	XP_005690983.1	PREDICTED: sterol O-acyltransferase 1 [Capra hircus]
LOC102170691	3673	3.8	2.56	5.01	15.27	13.45	18.24	2.02838775555185	9.95275418549998e-10	4.13626453442268e-08	LOC102170691	XP_017903746.1	PREDICTED: apolipoprotein L3-like [Capra hircus]
RASD1	2146	14.38	5.08	15.96	41.05	50.73	44.15	2.02484871331477	4.04238688860829e-06	7.21384756550147e-05	RASD1	XP_005693682.1	PREDICTED: dexamethasone-induced Ras-related protein 1 [Capra hircus]
SEMA6A	6745	4.24	4.54	11.47	29.23	27.6	23.91	2.02364449985599	9.02223522992693e-06	0.000144990086873755	SEMA6A	XP_017906152.1;XP_013820843.2;XP_017906151.1	PREDICTED: semaphorin-6A isoform X3 [Capra hircus];PREDICTED: semaphorin-6A isoform X1 [Capra hircus];PREDICTED: semaphorin-6A isoform X2 [Capra hircus]
FOS	2154	6.39	9.23	36.19	66.39	49.91	93.12	2.02311924957816	0.00168550198769937	0.0122886649839527	FOS	VCX10089.1	unnamed protein product, partial [Gulo gulo]
RFX6	4387	0.8	2.36	0.76	5.66	8.68	2.1	2.0207199925891	0.000798449456535936	0.00662118294987693	RFX6	XP_005684587.1	PREDICTED: DNA-binding protein RFX6 [Capra hircus]
LURAP1L	1710	2.74	1.96	1.72	7.98	7.37	8.66	2.01887107453879	7.4998788762651e-15	6.85712329938008e-13	LURAP1L	XP_017907458.1	PREDICTED: leucine rich adaptor protein 1-like [Capra hircus]
IL20RA	1918	7.9	13.13	7.07	36.8	30.85	38.08	2.00977890536146	3.83536753178676e-11	2.00502936223772e-09	IL20RA	XP_017908743.1;DAA26105.1;XP_017908741.1	PREDICTED: interleukin-20 receptor subunit alpha isoform X3 [Capra hircus];TPA: interleukin 20 receptor, alpha [Bos taurus];PREDICTED: interleukin-20 receptor subunit alpha isoform X1 [Capra hircus]
novel.12807	7844	0.76	0.99	0.77	3.15	1.31	4.93	2.00951200041398	2.00063195106559e-05	0.000288881573256689	F52C9.6	GCF40308.1	hypothetical protein parPi_0000750 [Paroedura picta]
FAM129A	6679	3.73	5.02	14.51	27.96	24	38.32	2.00744295037113	0.00022839120125231	0.00230169481712342	FAM129A	XP_017916208.1	PREDICTED: protein Niban [Capra hircus]
PARP10	3363	18.37	8.13	8.88	35.89	56.81	35.46	2.00543034380589	4.63425374308903e-08	1.35487409320028e-06	PARP10	XP_017914186.1	PREDICTED: poly [ADP-ribose] polymerase 10 [Capra hircus]
CEBPD	1602	24.73	10.69	24.87	73.18	82.22	73.17	2.00459957902735	5.73431577703612e-08	1.64276678380531e-06	CEBPD	XP_017914018.1	PREDICTED: CCAAT/enhancer-binding protein delta [Capra hircus]
ADAR	6144	30.45	29.29	32.42	111.19	120.24	106.16	2.0021401919647	1.31204234832104e-24	3.09786174681603e-22	ADAR	XP_017901685.1;XP_017901684.1;XP_017901687.1;XP_017901686.1	PREDICTED: double-stranded RNA-specific adenosine deaminase isoform X2 [Capra hircus];PREDICTED: double-stranded RNA-specific adenosine deaminase isoform X1 [Capra hircus];PREDICTED: double-stranded RNA-specific adenosine deaminase isoform X4 [Capra hircus];PREDICTED: double-stranded RNA-specific adenosine deaminase isoform X3 [Capra hircus]
TAP1	2954	23.1	16.95	30.04	75.81	85.5	102.74	2.00084513079007	2.94483464209284e-10	1.34052366779676e-08	TAP1	XP_005696502.3	PREDICTED: antigen peptide transporter 1 [Capra hircus]
TRAPPC10	7026	8.52	9.91	10.12	35.72	37.13	31.34	1.99591866164865	2.29056071428045e-19	3.30301929577381e-17	TRAPPC10	XP_017907337.1;XP_017907343.1;XP_017907330.1;DAA32973.1;XP_027816820.1	PREDICTED: trafficking protein particle complex subunit 10 isoform X2 [Capra hircus];PREDICTED: trafficking protein particle complex subunit 10 isoform X3 [Capra hircus];PREDICTED: trafficking protein particle complex subunit 10 isoform X1 [Capra hircus];TPA: GT334 protein-like [Bos taurus];trafficking protein particle complex subunit 10 isoform X3 [Ovis aries]
TRIB3	2148	0.31	0.16	1.15	2.29	1.81	2.28	1.99452549427168	0.00739406978513924	0.0398068111760215	TRIB3	XP_017913156.1	PREDICTED: tribbles homolog 3 [Capra hircus]
ATP8B4	5446	1.7	2.61	1.66	7.77	3.01	11.16	1.99433579206919	2.45562046075785e-05	0.000343722874396373	ATP8B4	XP_013822602.1;XP_017909672.1	PREDICTED: probable phospholipid-transporting ATPase IM isoform X1 [Capra hircus];PREDICTED: probable phospholipid-transporting ATPase IM isoform X2 [Capra hircus]
CRY1	2623	4.05	5.4	12.41	30.61	39.42	14.39	1.98784982082615	0.000224564225398892	0.00226951408603979	CRY1	XP_005680639.2	PREDICTED: cryptochrome-1 [Capra hircus]
CHDH	4577	2.65	2.1	2.17	7.65	6.67	9.85	1.98656291559761	1.06767700091335e-15	1.0923860972202e-13	CHDH	KAF4023993.1;XP_005896549.1;XP_017922530.1	hypothetical protein G4228_015784 [Cervus hanglu yarkandensis];PREDICTED: choline dehydrogenase, mitochondrial [Bos mutus];PREDICTED: choline dehydrogenase, mitochondrial [Capra hircus]
LOC102179380	2182	16.51	27.05	19.95	84.16	85.61	66.61	1.98451033626375	6.01441964207154e-12	3.56977404501517e-10	LOC102179380	XP_017901037.1;XP_017901034.1	PREDICTED: medium-chain specific acyl-CoA dehydrogenase, mitochondrial isoform X2 [Capra hircus];PREDICTED: medium-chain specific acyl-CoA dehydrogenase, mitochondrial isoform X1 [Capra hircus]
SLFN12	6617	0.88	1.3	1.13	4.38	3.21	4.57	1.98300676121613	2.51556983252102e-11	1.33126929609721e-09	SLFN12	XP_017919476.1;XP_027831100.1	PREDICTED: schlafen family member 12 [Capra hircus];LOW QUALITY PROTEIN: schlafen family member 13 [Ovis aries]
LOC108638250	627	2.07	2.86	1.15	7.3	7.18	9.88	1.98245864941615	7.13184528260972e-05	0.000858939617388746	LOC108638250	-	-
COL28A1	4174	0.25	0.41	0.05	0.91	0.78	0.84	1.97956998100079	0.00292627620106536	0.0191805889127793	COL28A1	XP_005679018.1	PREDICTED: collagen alpha-1(XXVIII) chain [Capra hircus]
OGFR	1985	25.53	13.15	22.01	73.4	74.98	74.84	1.97907215671391	1.68008221108978e-11	9.18530442429388e-10	OGFR	XP_017913066.1	PREDICTED: opioid growth factor receptor [Capra hircus]
CGN	5070	7.12	7.29	8.46	27.13	19.08	37.61	1.97834867978637	4.82014513778032e-10	2.10927980509874e-08	CGN	XP_017901570.1	PREDICTED: cingulin [Capra hircus]
novel.11405	1483	1.28	0.35	1.42	3.61	5.65	2.05	1.97724352559539	0.00220136110995298	0.0151694819783354	env	XP_027834529.1	endogenous retrovirus group K member 9 Env polyprotein-like [Ovis aries]
RNASEL	7428	6.18	5.04	6.6	24.82	19	26.27	1.97695488668442	1.50669322595245e-14	1.30535526825864e-12	RNASEL	XP_017916177.1	PREDICTED: LOW QUALITY PROTEIN: 2-5A-dependent ribonuclease [Capra hircus]
novel.16145	9253	139.7	88.65	194.6	435.62	469.51	652.46	1.97650921418573	1.26024256807148e-07	3.3470422518645e-06	-	XP_027436366.2	uncharacterized protein LOC113914941 [Zalophus californianus]
novel.6247	2953	0.36	0.23	1.12	2.31	2.14	2.12	1.97326133908573	0.00194990733327885	0.0137769513195756	-	-	-
LOC102184534	781	395.2	285.39	371.59	1272	649.05	2158.6	1.97127865040534	3.24137771519061e-06	5.97291951874661e-05	LOC102184534	XP_013824066.2	PREDICTED: LOW QUALITY PROTEIN: cystatin-C [Capra hircus]
SLCO2A1	4010	7.29	7.27	17.19	39.01	51.02	27.92	1.9687162223724	1.8289373604316e-05	0.000266598019852329	SLCO2A1	XP_017906563.1	PREDICTED: solute carrier organic anion transporter family member 2A1 [Capra hircus]
LOC102185621	2184	38.29	19.1	33.12	103.88	135.67	64.62	1.96616554193576	2.57786657156789e-09	9.99086847604293e-08	LOC102185621	XP_017901366.1;XP_017901365.1	PREDICTED: glutathione S-transferase Mu 1 isoform X2 [Capra hircus];PREDICTED: glutathione S-transferase Mu 1 isoform X1 [Capra hircus]
novel.9347	939	6.26	10.28	15.04	45.48	24.48	54.28	1.96580917626609	3.89092188174902e-05	0.000512085892211467	GVINP1	XP_010855608.1	PREDICTED: LOW QUALITY PROTEIN: interferon-induced very large GTPase 1-like, partial [Bison bison bison]
SH3GL2	2710	0.8	1.01	1.87	4.85	5.53	3.39	1.96348728377734	2.11297059789835e-05	0.000303268445333627	SH3GL2	XP_017907412.1	PREDICTED: endophilin-A1 [Capra hircus]
SP5	821	3.04	1.47	1.73	7.92	9.74	5.79	1.96254458535005	1.65819026305129e-05	0.000244589857378897	SP5	XP_017919935.1;XP_024833663.1;XP_005676036.1;XP_017919940.1;XP_013824387.1	PREDICTED: transcription factor Sp5 isoform X1 [Capra hircus];glutamate-rich protein 2 isoform X2 [Bos taurus];PREDICTED: transcription factor Sp5 isoform X4 [Capra hircus];PREDICTED: transcription factor Sp5 isoform X2 [Capra hircus];PREDICTED: transcription factor Sp5 isoform X3 [Capra hircus]
MARVELD3	1945	3.96	7.37	9.28	25.83	29.69	24.29	1.95355400970748	1.25121534188287e-06	2.54820974745928e-05	MARVELD3	XP_017917730.1;XP_017917729.1;XP_017917728.1	PREDICTED: MARVEL domain-containing protein 3 isoform X3 [Capra hircus];PREDICTED: MARVEL domain-containing protein 3 isoform X2 [Capra hircus];PREDICTED: MARVEL domain-containing protein 3 isoform X1 [Capra hircus]
LOC102172230	618	31.54	407.5	225.42	818.12	1423.13	558.46	1.95093769135179	0.00923720277064114	0.0474707421136321	LOC102172230	DAA15471.1;XP_005697575.1	TPA: phospholipase A2, group X-like [Bos taurus];PREDICTED: group 10 secretory phospholipase A2 isoform X1 [Capra hircus]
LOC102179132	4225	0.23	0.26	0.18	0.86	1	0.49	1.94557625926921	2.81053948718833e-05	0.000386805346516123	LOC102179132	XP_017919992.1;XP_027831317.1	PREDICTED: arachidonate 15-lipoxygenase isoform X2 [Capra hircus];arachidonate 15-lipoxygenase [Ovis aries]
FAM83A	2951	0.13	0.12	0.17	0.51	0.6	0.4	1.94109847548788	0.00068511392217447	0.00582292631797495	FAM83A	XP_017914023.1	PREDICTED: protein FAM83A [Capra hircus]
RNF19B	2764	10.93	10.63	11.19	40.29	29.01	47.89	1.93933681588469	1.96952437974363e-13	1.40123181533681e-11	RNF19B	XP_017913567.1;XP_017913565.1;XP_017913566.1	PREDICTED: E3 ubiquitin-protein ligase RNF19B isoform X3 [Capra hircus];PREDICTED: E3 ubiquitin-protein ligase RNF19B isoform X1 [Capra hircus];PREDICTED: E3 ubiquitin-protein ligase RNF19B isoform X2 [Capra hircus]
KCNQ4	4132	0.71	0.45	0.62	2.16	3.68	0.45	1.93780685326818	0.00373340628956728	0.0232470397737614	KCNQ4	XP_017897975.1	PREDICTED: potassium voltage-gated channel subfamily KQT member 4 [Capra hircus]
ALDH4A1	3290	9.37	4.71	2.74	16.26	5.11	36.36	1.9359160838049	0.00257433737794334	0.0172026104216529	ALDH4A1	XP_017910249.1	PREDICTED: delta-1-pyrroline-5-carboxylate dehydrogenase, mitochondrial [Capra hircus]
C3H1orf111	1026	1.34	1.02	0.98	3.29	4.97	3.81	1.92774087172577	2.53261739118258e-06	4.82409727543872e-05	C3H1orf111	XP_017901911.1	PREDICTED: uncharacterized protein C1orf111 homolog [Capra hircus]
LOC108637990	2819	1.36	1.32	1.05	4.79	0.82	6.41	1.92256942373782	0.00361833882132492	0.0226525722363017	LOC108637990	XP_017917996.1;XP_017918670.1	PREDICTED: carcinoembryonic antigen-related cell adhesion molecule 6-like [Capra hircus];PREDICTED: carcinoembryonic antigen-related cell adhesion molecule 6-like [Capra hircus]
ACPP	4204	14.3	24.09	8.6	67.22	41.28	68.99	1.92168804728899	2.19113638696139e-07	5.44263079887311e-06	ACPP	XP_017906840.1;GCF48696.1;XP_005675666.1;XP_005675667.1	PREDICTED: prostatic acid phosphatase isoform X3 [Capra hircus];hypothetical protein parPi_0009142 [Paroedura picta];PREDICTED: prostatic acid phosphatase isoform X1 [Capra hircus];PREDICTED: prostatic acid phosphatase isoform X2 [Capra hircus]
CSDC2	2645	7.77	4.26	11.16	30.72	23.49	29.06	1.92101604048172	2.19424520630512e-06	4.24734707231277e-05	CSDC2	XP_005207457.1	cold shock domain-containing protein C2 isoform X1 [Bos taurus]
SLC37A2	3161	4.26	6.86	33.74	53.16	60.11	53.87	1.91991335346191	0.00592972266188229	0.0336874725312541	SLC37A2	XP_017899024.1;XP_017899025.1	PREDICTED: glucose-6-phosphate exchanger SLC37A2 isoform X1 [Capra hircus];PREDICTED: glucose-6-phosphate exchanger SLC37A2 isoform X2 [Capra hircus]
ATXN3	5174	9.97	9.45	6.33	32.92	21.23	36.72	1.9188445037153	7.76422534191535e-12	4.55798212285227e-10	ATXN3	XP_017921884.1;XP_017921883.1;XP_017921882.1	PREDICTED: ataxin-3 isoform X3 [Capra hircus];PREDICTED: ataxin-3 isoform X2 [Capra hircus];PREDICTED: ataxin-3 isoform X1 [Capra hircus]
SUSD1	7328	0.53	1.3	2.14	5.01	3.01	6.28	1.91545838660141	0.000437928014714469	0.00400396652091705	SUSD1	XP_017908087.1	PREDICTED: sushi domain-containing protein 1 [Capra hircus]
ABCC5	7690	21.6	21.23	43.59	104.69	86.97	109.08	1.91261207034197	4.19811887644377e-07	9.69900883648072e-06	ABCC5	XP_005675258.1;XP_020735647.1;ELR46261.1;XP_017902847.1;XP_005675259.1	PREDICTED: multidrug resistance-associated protein 5 isoform X1 [Capra hircus];multidrug resistance-associated protein 5 isoform X2 [Odocoileus virginianus texanus];Multidrug resistance-associated protein 5 [Bos mutus];PREDICTED: multidrug resistance-associated protein 5 isoform X2 [Capra hircus];PREDICTED: multidrug resistance-associated protein 5 isoform X4 [Capra hircus]
SLC25A38	2731	11.35	10.81	11.87	35.48	34.41	36.72	1.91212001613674	1.09038119045819e-22	2.09177948733792e-20	SLC25A38	XP_005695620.2;XP_005695621.2	PREDICTED: solute carrier family 25 member 38 isoform X1 [Capra hircus];PREDICTED: solute carrier family 25 member 38 isoform X2 [Capra hircus]
SLC25A28	1543	39.02	20.38	28.4	100.21	95.41	111.77	1.90767109830783	2.14180190502803e-12	1.34952362848775e-10	SLC25A28	KAF5911293.1	hypothetical protein HPG69_019661, partial [Diceros bicornis minor]
LOC108635826	1675	1.88	1.73	4.13	11.24	1.61	16.35	1.90386119530237	0.00648233129218168	0.0360453856479854	LOC108635826	XP_017902255.1	PREDICTED: LOW QUALITY PROTEIN: GTPase IMAP family member 4-like [Capra hircus]
LOC106501861	973	2.2	1.63	1.03	3.85	4.8	6.57	1.89875868425805	1.18754624946968e-05	0.00018356560227414	LOC106501861	XP_017900594.1	PREDICTED: uncharacterized protein LOC106501861 [Capra hircus]
CERS6	6979	2.5	6.92	3.11	14.58	15.93	12.34	1.89532551352173	3.6223506726462e-06	6.55498256099675e-05	CERS6	XP_017919559.1;XP_004004677.1;XP_004004676.1	PREDICTED: ceramide synthase 6 isoform X3 [Capra hircus];ceramide synthase 6 isoform X1 [Ovis aries];ceramide synthase 6 isoform X2 [Ovis aries]
NHSL1	7229	3.81	4.42	2.23	12.03	13.07	9.46	1.88832505610551	1.45199709801053e-10	6.94824268326373e-09	NHSL1	XP_017908751.1;XP_017908750.1;XP_017908754.1;XP_017908752.1;XP_017908755.1;XP_017908753.1	PREDICTED: NHS-like protein 1 isoform X2 [Capra hircus];PREDICTED: NHS-like protein 1 isoform X1 [Capra hircus];PREDICTED: NHS-like protein 1 isoform X5 [Capra hircus];PREDICTED: NHS-like protein 1 isoform X3 [Capra hircus];PREDICTED: NHS-like protein 1 isoform X6 [Capra hircus];PREDICTED: NHS-like protein 1 isoform X4 [Capra hircus]
TTF2	3825	4.73	4.15	2.7	12.66	14.57	11.5	1.88817196456932	1.87120541573338e-14	1.5643859751925e-12	TTF2	XP_005677865.2;XP_017901459.1	PREDICTED: transcription termination factor 2 isoform X1 [Capra hircus];PREDICTED: transcription termination factor 2 isoform X2 [Capra hircus]
BMX	3441	1.19	0.96	1.42	3.97	5.54	2.77	1.88712467514216	7.60161330042793e-07	1.63655574522039e-05	BMX	XP_005701131.1;XP_017899477.1;XP_013832127.1	PREDICTED: cytoplasmic tyrosine-protein kinase BMX isoform X1 [Capra hircus];PREDICTED: cytoplasmic tyrosine-protein kinase BMX isoform X4 [Capra hircus];PREDICTED: cytoplasmic tyrosine-protein kinase BMX isoform X2 [Capra hircus]
MAFF	2207	2.25	2.3	8.12	13.13	16.46	16.39	1.8863996078657	0.000818521325915359	0.00675256164948859	MAFF	KAF6339862.1	MAF bZIP transcription factor F [Rhinolophus ferrumequinum]
TNIP3	2050	0.2	0.31	0.08	0.61	0.47	0.92	1.88583597362031	0.00741174402439218	0.0398520350620847	TNIP3	XP_027827174.1	TNFAIP3-interacting protein 3 [Ovis aries]
PLEKHA7	5148	4.6	3.63	1.86	10.58	10.24	12.67	1.8857150746953	3.57330343665488e-09	1.3398952467708e-07	PLEKHA7	KAF6105535.1;XP_017915093.1;XP_017915092.1;XP_017915090.1;XP_017915089.1;XP_017915091.1	pleckstrin homology domain containing A7 [Phyllostomus discolor];PREDICTED: pleckstrin homology domain-containing family A member 7 isoform X5 [Capra hircus];PREDICTED: pleckstrin homology domain-containing family A member 7 isoform X4 [Capra hircus];PREDICTED: pleckstrin homology domain-containing family A member 7 isoform X2 [Capra hircus];PREDICTED: pleckstrin homology domain-containing family…
novel.17134	715	19.27	5.44	10.89	27.19	42.42	56.09	1.8851909145465	4.29617371582518e-05	0.000558086991887665	-	XP_017900502.1	PREDICTED: collagen alpha-1(I) chain-like [Capra hircus]
BST1	2008	5.41	5.09	11.79	26.64	15.66	37.32	1.88503377696286	0.000135742201934522	0.00148751912287207	BST1	XP_017905235.1;XP_017905236.1	PREDICTED: ADP-ribosyl cyclase/cyclic ADP-ribose hydrolase 2 isoform X1 [Capra hircus];PREDICTED: ADP-ribosyl cyclase/cyclic ADP-ribose hydrolase 2 isoform X2 [Capra hircus]
AIFM1	2273	20.05	19.18	21.46	71.44	54.64	83.86	1.8836674396035	8.72470384715056e-14	6.4576154160271e-12	AIFM1	XP_005700435.1;XP_005700436.1	PREDICTED: apoptosis-inducing factor 1, mitochondrial isoform X1 [Capra hircus];PREDICTED: apoptosis-inducing factor 1, mitochondrial isoform X2 [Capra hircus]
TMEM106A	2236	7.7	5.25	4.57	20.73	16.45	22.44	1.88199671928046	9.039444079522e-14	6.65142107851403e-12	TMEM106A	XP_005693950.1;XP_005693952.1	PREDICTED: transmembrane protein 106A isoform X1 [Capra hircus];PREDICTED: transmembrane protein 106A isoform X2 [Capra hircus]
SLC35C1	2504	10.89	13.78	12.39	43.34	19.07	65.26	1.88093502276985	1.65537763291149e-05	0.000244449785709528	SLC35C1	XP_017914683.1	PREDICTED: GDP-fucose transporter 1 isoform X1 [Capra hircus]
GPT2	3783	16.68	29.38	32.52	96.25	108.92	89.06	1.87472917375503	1.35219298934908e-07	3.56919147041208e-06	GPT2	XP_017917464.1;VFV28499.1	PREDICTED: alanine aminotransferase 2 [Capra hircus];alanine aminotransferase 2 [Lynx pardinus]
TTLL6	4269	2.71	2.64	1.26	7.82	7.98	5.99	1.8718837503296	1.2874422227315e-08	4.24263552110567e-07	TTLL6	XP_027375140.1;XP_010841046.1;XP_013828041.1	LOW QUALITY PROTEIN: tubulin polyglutamylase TTLL6 [Bos indicus x Bos taurus];PREDICTED: LOW QUALITY PROTEIN: tubulin polyglutamylase TTLL6 [Bison bison bison];PREDICTED: tubulin polyglutamylase TTLL6 isoform X1 [Capra hircus]
INSIG1	3120	6.17	20.95	23.37	48.46	87.06	30.64	1.86975466674172	0.00111562986321375	0.00878359224661435	INSIG1	NP_001273017.1;KAF4020499.1	insulin-induced gene 1 protein [Capra hircus];hypothetical protein G4228_011629 [Cervus hanglu yarkandensis]
LOC108637145	676	0.79	1.38	1.65	6.58	5.02	6.14	1.8694286369828	0.000159183152541375	0.00170329144198405	LOC108637145	DAA24621.1	TPA: hypothetical protein BOS_11674 [Bos taurus]
CXCL11	1167	0.81	0.98	2.13	4.61	3.17	6.48	1.86741035005541	0.00112944169608195	0.00885987012852016	CXCL11	XP_020750312.1	C-X-C motif chemokine 11 [Odocoileus virginianus texanus]
LOC100860781	555	280.76	347.58	1432.45	2441.58	2723.04	3475.55	1.86700463981093	0.00354117229872905	0.0222898377615769	LOC100860781	CBI68360.1;NP_001272566.1	serum amyloid A protein, partial [Bubalus bubalis];serum amyloid A3 precursor [Capra hircus]
WSCD2	4358	0.13	0.17	0.53	0.98	1.02	0.95	1.86586851670735	0.00299997488623782	0.0195384845121873	WSCD2	DAA20552.1	TPA: KIAA0789 protein-like [Bos taurus]
LOC102181202	1099	2198.9	849.95	991.97	4909.46	2396.65	7541.11	1.86533443713789	5.50126814982471e-05	0.000688411458748595	LOC102181202	XP_017894322.1;KAF4013543.1	PREDICTED: BOLA class I histocompatibility antigen, alpha chain BL3-7 [Capra hircus];hypothetical protein G4228_004923 [Cervus hanglu yarkandensis]
FGF10	4746	3.95	3.44	14.61	28.11	20.08	29.67	1.86439147020816	0.00138886445999594	0.0105482504677559	FGF10	VDK10938.1	TPA: fibroblast growth factor 5a [Mus musculus]
ZFP36	1766	21.46	25.56	67.02	139.95	142.14	125.23	1.86414407502491	0.000139363928931434	0.00152075844439858	ZFP36	XP_005692455.1	PREDICTED: tristetraprolin [Capra hircus]
KIF12	2283	13.34	4.01	12.74	31.75	42.7	28.56	1.85947598681025	6.38375687880965e-05	0.000782430607017279	KIF12	XP_017908147.1;XP_017908146.1;XP_017908145.1;XP_017908148.1	PREDICTED: kinesin-like protein KIF12 isoform X3 [Capra hircus];PREDICTED: kinesin-like protein KIF12 isoform X2 [Capra hircus];PREDICTED: kinesin-like protein KIF12 isoform X1 [Capra hircus];PREDICTED: kinesin-like protein KIF12 isoform X4 [Capra hircus]
novel.1155	1598	0.54	0.65	0.26	1.35	0.63	2.86	1.85746787199351	0.00783748909552612	0.0416925701179684	-	KAB0340029.1	hypothetical protein FD755_024815, partial [Muntiacus reevesi]
LOC108637087	5175	0.05	0.07	0.11	0.33	0.14	0.3	1.85724430234272	0.00738487393291559	0.0397945108018442	LOC108637087	XP_017910206.1	PREDICTED: LOW QUALITY PROTEIN: uncharacterized protein LOC108637087 [Capra hircus]
ASL	1608	12.71	12.28	6.36	30.25	26.18	43.37	1.85663625798585	1.92486100346822e-08	6.19125202402965e-07	ASL	NP_001272635.1;XP_017895311.1	argininosuccinate lyase [Capra hircus];PREDICTED: argininosuccinate lyase isoform X1 [Capra hircus]
LOC108633902	1894	1.16	1.22	1.67	5.6	1.77	7.7	1.85312275350781	0.00109400526677445	0.00864501550640521	LOC108633902	XP_017896280.1	PREDICTED: uncharacterized protein LOC108633902 isoform X1 [Capra hircus]
LOC102182510	3319	0.22	0.41	0.23	1.11	0.89	0.9	1.85205117967495	4.01777220765253e-05	0.000526056390332859	LOC102182510	XP_027827800.1	LOW QUALITY PROTEIN: acyl-coenzyme A thioesterase 1-like [Ovis aries]
CCR7	2130	0.67	0.6	0.54	2.48	0.51	3.08	1.85098769644801	0.0045127411723489	0.0270537825974019	CCR7	XP_005693841.1	PREDICTED: C-C chemokine receptor type 7 [Capra hircus]
novel.5437	8749	0.32	1.32	0.44	2.43	3.12	1.32	1.84804590520335	0.00125742987331394	0.00972889386317005	pol	KAB0354896.1	hypothetical protein FD755_022355, partial [Muntiacus reevesi]
LOC102184922	7722	4.5	11.01	8.73	29.68	14.28	37.33	1.84711574841931	6.78068223543579e-05	0.000822176853897141	LOC102184922	XP_017914969.1;XP_017914970.1	PREDICTED: interferon-induced very large GTPase 1-like [Capra hircus];PREDICTED: interferon-induced very large GTPase 1 [Capra hircus]
BCL2A1	1142	7.32	5.39	5.86	17.17	6.43	39.83	1.84463033559004	0.00143628158566679	0.0108280512805743	BCL2A1	XP_005695116.2	PREDICTED: bcl-2-related protein A1 [Capra hircus]
ARHGEF38	2861	0.27	0.51	0.18	1.08	1.07	1.04	1.84462818196588	0.000218913762213231	0.00222286441158482	ARHGEF38	XP_005681399.2	PREDICTED: rho guanine nucleotide exchange factor 38 [Capra hircus]
SDSL	2357	4.19	17.23	7.16	34	37	53.02	1.8443079783821	0.000170627829201684	0.00180418776487568	SDSL	XP_025123357.1;XP_017916670.1	LOW QUALITY PROTEIN: serine dehydratase-like [Bubalus bubalis];PREDICTED: serine dehydratase-like [Capra hircus]
FRY	10675	3.49	10.97	3.15	19.46	25.96	11.94	1.84199338733604	0.000361145335620505	0.0034153031166999	FRY	XP_013823610.1;XP_013823611.1;XP_013823615.2;XP_005687589.1;XP_017912112.1;XP_017912113.1	PREDICTED: protein furry homolog isoform X4 [Capra hircus];PREDICTED: protein furry homolog isoform X5 [Capra hircus];PREDICTED: protein furry homolog isoform X1 [Capra hircus];PREDICTED: protein furry homolog isoform X6 [Capra hircus];PREDICTED: protein furry homolog isoform X2 [Capra hircus];PREDICTED: protein furry homolog isoform X3 [Capra hircus]
RBM43	2705	13.36	10.07	8.49	34.89	30.79	37.85	1.83651150270768	1.45351053181375e-17	1.77443905037217e-15	RBM43	XP_005676215.2	PREDICTED: RNA-binding protein 43 [Capra hircus]
SPATS2L	2267	32.67	34.38	37.47	124.61	88.47	132.8	1.83643381907746	9.61261770633375e-13	6.39432520242374e-11	SPATS2L	XP_005202709.1;XP_017916689.1;XP_017916668.1;XP_017916663.1;XP_027419805.1	SPATS2-like protein isoform X1 [Bos taurus];PREDICTED: SPATS2-like protein isoform X3 [Capra hircus];PREDICTED: SPATS2-like protein isoform X2 [Capra hircus];PREDICTED: SPATS2-like protein isoform X1 [Capra hircus];SPATS2-like protein isoform X3 [Bos indicus x Bos taurus]
LOC108638035	3031	9.44	8.86	11.92	33.1	45.2	21.4	1.83610841144907	5.34966406117301e-07	1.19607577542522e-05	LOC108638035	GCF41419.1;XP_017918476.1;XP_027834498.1	hypothetical protein parPi_0001392 [Paroedura picta];PREDICTED: zinc finger protein 665 [Capra hircus];zinc finger protein 160-like isoform X2 [Ovis aries]
EFNA3	2438	1.23	1.22	0.68	3.56	2.16	4.49	1.83588199609552	5.69206968669188e-06	9.72176544421794e-05	EFNA3	XP_004002620.1;XP_010801229.1	ephrin-A3 [Ovis aries];ephrin-A3 isoform X1 [Bos taurus]
MEI4	1995	1.12	1.03	0.56	3.25	2.23	4.12	1.83567705262735	4.63232903466586e-06	8.11633646963863e-05	MEI4	XP_017908995.1;XP_027828096.1	PREDICTED: meiosis-specific protein MEI4-like [Capra hircus];meiosis-specific protein MEI4 [Ovis aries]
PIK3R3	5572	9.83	24.54	30.05	67.92	93.17	56.22	1.83508576938768	7.67802310338669e-05	0.00091548282130614	PIK3R3	XP_008697492.1	PREDICTED: LOW QUALITY PROTEIN: phosphatidylinositol 3-kinase regulatory subunit gamma [Ursus maritimus]
SGK1	2407	84.43	95.12	80.61	303.4	262.72	299.05	1.83236763985823	6.85892763559344e-24	1.50378488957511e-21	SGK1	XP_005684839.1;NP_001095503.1;NP_001137149.1;XP_012594934.1	PREDICTED: serine/threonine-protein kinase Sgk1 isoform X1 [Capra hircus];serine/threonine-protein kinase Sgk1 [Bos taurus];serine/threonine-protein kinase Sgk1 isoform 3 [Homo sapiens];serine/threonine-protein kinase Sgk1 isoform X1 [Microcebus murinus]
novel.15953	2857	0.74	0.63	2.36	4.02	6.41	2.43	1.83182972781479	0.00410850591914353	0.0251353525565825	-	KAB0340697.1	hypothetical protein FD754_022907 [Muntiacus muntjak]
novel.16502	253	39.58	22.37	12.88	93.06	96.46	111.38	1.82878632250817	0.000986139570393181	0.00790899395650164	Pol	KAB0370213.1	hypothetical protein FD755_018175, partial [Muntiacus reevesi]
BDH1	1832	7.17	6.32	4.87	18.25	30.92	11.04	1.82764141418993	5.76585102594897e-06	9.83995831163936e-05	BDH1	XP_017901948.1	PREDICTED: D-beta-hydroxybutyrate dehydrogenase, mitochondrial isoform X1 [Capra hircus]
LOC108633278	7683	9.96	9.27	16.32	43.91	34.59	39.81	1.82588683183968	5.06547594872034e-08	1.4648292898278e-06	LOC108633278	XP_017914969.1;XP_017914968.1	PREDICTED: interferon-induced very large GTPase 1-like [Capra hircus];PREDICTED: interferon-induced very large GTPase 1-like [Capra hircus]
MAFB	3301	18.42	8.45	4.3	33.69	16.41	48.32	1.82573900227681	0.000558929223743193	0.00491775319465448	MAFB	XP_010589986.2	transcription factor MafB [Loxodonta africana]
novel.10516	3646	1.16	1.27	0.83	3.34	4.28	2.95	1.82531428856768	6.19159915584081e-10	2.67133934663445e-08	-	CAA10770.1	reverse transcriptase-like [Bos taurus]
PIP5K1B	1959	4.58	5.7	4.83	22.95	12.74	29.22	1.82417932303546	2.22991393711506e-07	5.53255552573373e-06	PIP5K1B	XP_005683774.1;XP_017907536.1	PREDICTED: phosphatidylinositol 4-phosphate 5-kinase type-1 beta isoform X2 [Capra hircus];PREDICTED: phosphatidylinositol 4-phosphate 5-kinase type-1 beta isoform X1 [Capra hircus]
GPR31	2237	0.12	0.2	0.17	0.55	0.46	0.62	1.82408256259724	0.00294947732087114	0.0193091010713703	GPR31	XP_017909028.1	PREDICTED: 12-(S)-hydroxy-5,8,10,14-eicosatetraenoic acid receptor [Capra hircus]
novel.17118	874	13.1	9.07	1.44	16.92	23.79	35.72	1.82380969031442	0.00406208847181012	0.0249010079615727	-	-	-
FAM76A	3334	9.42	10.45	11.31	36.03	36.73	30.32	1.82149337580345	7.1977368794603e-15	6.66597304276224e-13	FAM76A	XP_004266651.1;XP_003471325.1	protein FAM76A isoform X2 [Orcinus orca];protein FAM76A [Cavia porcellus]
TCEA3	1313	8.26	5.01	2.96	18.03	16.85	17.53	1.82147191051745	1.35972842936678e-07	3.58467791820548e-06	TCEA3	XP_017911081.1	PREDICTED: transcription elongation factor A protein 3 isoform X1 [Capra hircus]
GDPGP1	1860	3.23	5.11	3.12	12.38	9.81	15.79	1.82045511550871	4.27642534188835e-08	1.26213289692051e-06	GDPGP1	XP_017921660.1	PREDICTED: GDP-D-glucose phosphorylase 1 [Capra hircus]
KLF4	2936	12.12	7.1	17.9	42.44	43.1	38.18	1.81775071387281	3.59538476497211e-06	6.51902422448867e-05	KLF4	XP_017908047.1;XP_006079471.1;TKC42258.1	PREDICTED: Krueppel-like factor 4 isoform X1 [Capra hircus];Krueppel-like factor 4 isoform X3 [Bubalus bubalis];hypothetical protein EI555_011647 [Monodon monoceros]
CATSPER4	2182	1.97	1.39	1.23	5.43	3.46	5.82	1.81654223769983	5.30230270822008e-08	1.52714847169995e-06	CATSPER4	XP_024838301.1;XP_017911777.1	cation channel sperm-associated protein 4 [Bos taurus];PREDICTED: cation channel sperm-associated protein 4 isoform X1 [Capra hircus]
novel.4656	3087	0.68	0.26	0.21	1.07	0.92	1.59	1.81592747456432	0.00079062773458436	0.00656899748850718	-	XP_028349053.1	alpha-2A adrenergic receptor-like isoform X4 [Physeter catodon]
LOC102172697	665	2.55	2.26	0.44	5.91	3.26	8.05	1.81442102579222	0.00968940343599502	0.0493566909022733	LOC102172697	XP_005680936.1	PREDICTED: natural killer cells antigen CD94 [Capra hircus]
STC2	4606	0.25	0.48	0.88	1.59	1.33	2.52	1.81408042503177	0.00108663871695811	0.0085931245758417	STC2	XP_005694596.1	PREDICTED: stanniocalcin-2 [Capra hircus]
novel.10082	18926	0.49	0.76	0.74	1.93	2.45	2.1	1.81321854147962	1.06470969456317e-09	4.38244300716175e-08	-	XP_034866331.1	uncharacterized protein LOC118014266 [Mirounga leonina]
FGR	2695	9.88	8.1	9.16	31.17	23.71	35.65	1.81197378467051	2.9698395938255e-14	2.39887118469679e-12	FGR	XP_017912300.1	PREDICTED: tyrosine-protein kinase Fgr [Capra hircus]
novel.15535	3501	1.13	1.29	0.71	3.3	4.87	1.86	1.81063884984228	3.24051314195452e-05	0.000436251036140568	-	KAB0337673.1	hypothetical protein FD755_025517 [Muntiacus reevesi]
PLIN2	2058	35.37	56.36	46.08	143.68	140.61	156.5	1.81059243187817	2.83834579676322e-12	1.75748408614566e-10	PLIN2	AGJ50620.1;XP_014948220.2	adipose differentiation-related protein [Capra hircus];perilipin-2 isoform X2 [Ovis aries]
LAG3	1996	1.25	0.7	0.97	2.9	1.28	5.34	1.80940099617688	0.00140488444928539	0.0106467636988031	LAG3	XP_017904046.1	PREDICTED: lymphocyte activation gene 3 protein [Capra hircus]
LOC102169925	1585	6.08	3.48	7.15	18.4	11.67	24.51	1.80743880016529	1.43750302261145e-05	0.000215535170578015	LOC102169925	XP_017895247.1;XP_017895248.1	PREDICTED: serpin B8 isoform X1 [Capra hircus];PREDICTED: serpin B8 isoform X2 [Capra hircus]
TMEM140	1873	12.52	6.34	8.65	28.35	29.73	30.95	1.80734947266974	1.38725720582656e-10	6.71320007306069e-09	TMEM140	XP_017902386.1	PREDICTED: transmembrane protein 140 [Capra hircus]
LOC106502313	12024	1	0.64	1.92	2.96	3.08	3.89	1.80703705701368	0.000578718738630854	0.0050649086835937	LOC106502313	KAB0337234.1	hypothetical protein FD754_025296 [Muntiacus muntjak]
IRF1	2247	41.93	20.3	43.04	110.15	112.51	122.38	1.80492724656402	1.37927869620253e-07	3.6228828932283e-06	IRF1	NP_001009751.1;XP_027824991.1	interferon regulatory factor 1 [Ovis aries];interferon regulatory factor 1 isoform X1 [Ovis aries]
SLC35F3	2703	0.21	0.33	0.84	1.46	1.36	1.86	1.80376655771005	0.00365456895465377	0.0228261827208404	SLC35F3	XP_017898126.1	PREDICTED: putative thiamine transporter SLC35F3 [Capra hircus]
novel.3780	3863	0.36	0.34	0.81	1.75	1.82	1.44	1.80320672885288	0.000239561350452325	0.00239851592535818	-	XP_020947039.1	uncharacterized protein LOC110260611 isoform X2 [Sus scrofa]
NOSTRIN	1799	5.98	7.5	7.31	26.43	16.11	26.11	1.80286988898108	5.76742089460175e-09	2.03479154912008e-07	NOSTRIN	XP_005676072.1;XP_005676071.1;XP_005676070.1	PREDICTED: nostrin isoform X3 [Capra hircus];PREDICTED: nostrin isoform X2 [Capra hircus];PREDICTED: nostrin isoform X1 [Capra hircus]
novel.7649	1281	0.24	0.72	0.91	2.19	2.75	1.57	1.80143487105683	0.00561752069907721	0.0321947318592619	-	KAB0381358.1	hypothetical protein FD755_009142, partial [Muntiacus reevesi]
PAX8	2602	15.18	19.29	27.21	68.84	74.15	61.12	1.80136881339836	5.77579882126729e-08	1.65244758287282e-06	PAX8	XP_017910835.1;XP_017910836.1;XP_033617645.1;XP_005400634.1;XP_017910834.1;XP_017910833.1	PREDICTED: paired box protein Pax-8 isoform X3 [Capra hircus];PREDICTED: paired box protein Pax-8 isoform X4 [Capra hircus];paired box protein Pax-8 isoform X7 [Fukomys damarensis];PREDICTED: paired box protein Pax-8 isoform X3 [Chinchilla lanigera];PREDICTED: paired box protein Pax-8 isoform X2 [Capra hircus];PREDICTED: paired box protein Pax-8 isoform X1 [Capra hircus]
GLRX	569	59.49	34.71	36.4	114.52	169	174.9	1.79977382712953	4.83980140300338e-12	2.90469198170197e-10	GLRX	XP_027824961.1	glutaredoxin-1 isoform X1 [Ovis aries]
CXHXorf38	3509	4.96	2.56	2.4	9.58	8.43	13.13	1.79544200410835	1.21476331017317e-07	3.24228627110319e-06	CXHXorf38	XP_017899430.1;XP_017899431.1	PREDICTED: uncharacterized protein CXorf38 homolog isoform X1 [Capra hircus];PREDICTED: uncharacterized protein CXorf38 homolog isoform X2 [Capra hircus]
JADE2	6425	15.65	7.37	9.29	34.21	25.34	42.05	1.79437204343452	1.49902024299628e-07	3.89455247170715e-06	JADE2	XP_017905873.1;XP_017905866.1;XP_034511915.1;KAF6447155.1	PREDICTED: protein Jade-2 isoform X3 [Capra hircus];PREDICTED: protein Jade-2 isoform X1 [Capra hircus];E3 ubiquitin-protein ligase Jade-2 isoform X3 [Ailuropoda melanoleuca];jade family PHD finger 2 [Rousettus aegyptiacus]
LOC102185049	749	1.6	2.97	2.02	7.35	6.11	10.08	1.79425293099948	0.000146617917519021	0.00159022341030473	LOC102185049	XP_023065475.2	histone H2A type 1-C-like [Piliocolobus tephrosceles]
FAM46B	2334	2.65	2.71	1.43	6.97	4.08	10.54	1.79316207098962	2.21505186462252e-05	0.000316184002003784	FAM46B	XP_003127772.4	LOW QUALITY PROTEIN: protein FAM46B [Sus scrofa]
novel.15583	747	0.62	1.59	0.92	3.93	3.03	4.19	1.7931185775375	0.00256048308596071	0.0171331484225948	-	XP_020930387.1	uncharacterized protein LOC110256910 [Sus scrofa]
PISD	2560	18.61	12.31	17.5	48.95	50.31	56.64	1.79254196004249	1.8746678698477e-12	1.20236160750889e-10	PISD	XP_017916427.1;XP_017916428.1;XP_017916429.1;XP_017916430.1;XP_024832830.1;XP_017916431.1	PREDICTED: phosphatidylserine decarboxylase proenzyme, mitochondrial isoform X1 [Capra hircus];PREDICTED: phosphatidylserine decarboxylase proenzyme, mitochondrial isoform X2 [Capra hircus];PREDICTED: phosphatidylserine decarboxylase proenzyme, mitochondrial isoform X3 [Capra hircus];PREDICTED: phosphatidylserine decarboxylase proenzyme, mitochondrial isoform X4 [Capra hircus];phosphatidylserine …
PAFAH2	2458	5.2	5.15	4.7	15.28	19.12	13.96	1.79078503492511	3.87256563985922e-15	3.64938356745681e-13	PAFAH2	XP_005676883.1	PREDICTED: platelet-activating factor acetylhydrolase 2, cytoplasmic [Capra hircus]
TRIM56	2544	6.38	2.46	3.42	10.01	15.39	13.26	1.79015020153136	2.31081066945992e-06	4.44097299141466e-05	TRIM56	XP_017896374.1	PREDICTED: E3 ubiquitin-protein ligase TRIM56 [Capra hircus]
MB21D2	3833	2.73	3.04	1.43	7.98	8.06	6.56	1.78728402180022	8.42468702300983e-09	2.87321945041888e-07	MB21D2	XP_021083798.1	protein MB21D2 [Mesocricetus auratus]
RPP25	1453	1.31	1.03	1.03	3.46	1.99	5.47	1.78579080996541	0.000172724028334782	0.00182097569813597	RPP25	XP_005709621.3	PREDICTED: ribonuclease P protein subunit p25 [Capra hircus]
LOC102181554	4101	5.07	11.3	5.62	34.59	27.22	34.5	1.78515423472425	7.19778234591829e-08	2.02158890829282e-06	LOC102181554	KFO28019.1;XP_017901195.1;XP_017901194.1	Interferon-induced guanylate-binding protein 1 [Fukomys damarensis];PREDICTED: guanylate-binding protein 7 isoform X2 [Capra hircus];PREDICTED: guanylate-binding protein 4 isoform X1 [Capra hircus]
SERTAD1	1206	12.03	10.29	21.2	39.47	44.35	63.31	1.78507507329204	1.03673286270777e-05	0.000163069123632059	SERTAD1	TEA42786.1	hypothetical protein DBR06_SOUSAS1610319, partial [Sousa chinensis]
NAMPT	5147	7.42	17.85	8.4	38.9	28.45	39.6	1.77840226456489	4.13238042818257e-06	7.33181881750046e-05	NAMPT	XP_034876262.1	nicotinamide phosphoribosyltransferase [Mirounga leonina]
CTDSPL	4366	19.67	19.05	14.69	53.84	54.44	59.41	1.77548433592006	7.80213754021483e-27	2.29639352313775e-24	CTDSPL	XP_022409436.2;XP_006077096.1;XP_036723751.1	CTD small phosphatase-like protein isoform X1 [Delphinapterus leucas];CTD small phosphatase-like protein isoform X3 [Bubalus bubalis];CTD small phosphatase-like protein isoform X3 [Balaenoptera musculus]
LOC106501757	4119	3.93	3.57	2.08	9.99	13.61	7.62	1.77401442002845	1.62375978830468e-07	4.17627175429789e-06	LOC106501757	XP_027828355.1;XP_017908842.1	UL16-binding protein 3-like [Ovis aries];PREDICTED: NKG2D ligand 2-like [Capra hircus]
CCDC149	4348	3.85	3.99	5.18	14.72	14.06	12.55	1.77260432871697	9.07266278931795e-12	5.28279763391018e-10	CCDC149	XP_027399992.1;XP_017904831.1;XP_027399993.1;XP_017904829.1	coiled-coil domain-containing protein 149 isoform X1 [Bos indicus x Bos taurus];PREDICTED: coiled-coil domain-containing protein 149 isoform X4 [Capra hircus];coiled-coil domain-containing protein 149 isoform X2 [Bos indicus x Bos taurus];PREDICTED: coiled-coil domain-containing protein 149 isoform X2 [Capra hircus]
CLN3	2131	34.19	63.12	33.5	126.01	182.03	87.95	1.7720496207926	7.30716281756349e-07	1.57949396678239e-05	CLN3	XP_005697711.2;XP_017896142.1	PREDICTED: battenin isoform X2 [Capra hircus];PREDICTED: battenin isoform X1 [Capra hircus]
STYXL1	1215	2.64	1.11	0.78	4.82	2.69	6.39	1.77140557479576	0.00123015783991777	0.00955713636176601	STYXL1	XP_005697858.2;XP_017896189.1	PREDICTED: serine/threonine/tyrosine-interacting-like protein 1 isoform X1 [Capra hircus];PREDICTED: serine/threonine/tyrosine-interacting-like protein 1 isoform X2 [Capra hircus]
novel.7145	10124	1.03	0.9	0.86	2.44	3	3.23	1.76972462489891	8.57575945252992e-16	8.90138973898831e-14	CFDP2	KAB0368172.1	hypothetical protein FD755_019938 [Muntiacus reevesi]
LOC102182233	1901	2.68	4.66	2.92	10.21	13.54	10.02	1.76830584986088	1.63754247449345e-07	4.20361261731975e-06	LOC102182233	XP_017909482.1;ELR57730.1	PREDICTED: acyl-coenzyme A thioesterase 4 [Capra hircus];Acyl-coenzyme A thioesterase 4, partial [Bos mutus]
PLA2G4A	2901	14.23	26.19	29.86	83.2	85.29	57.92	1.76560069801214	3.43234265324097e-06	6.2608398863241e-05	PLA2G4A	XP_005691047.1;XP_017916221.1	PREDICTED: cytosolic phospholipase A2 isoform X1 [Capra hircus];PREDICTED: cytosolic phospholipase A2 isoform X2 [Capra hircus]
MARC2	2933	20.95	17.07	10.83	54.95	19.13	83.46	1.76496391654282	0.000377691929736781	0.00354990761256539	MARC2	KAB0376089.1;XP_017915666.1	hypothetical protein FD755_012732 [Muntiacus reevesi];PREDICTED: mitochondrial amidoxime reducing component 2 [Capra hircus]
OCLN	3109	9.52	22.31	9.42	48.28	33.27	47.45	1.76395188294427	7.98758431501086e-06	0.000130709243406187	OCLN	XP_017921166.1	PREDICTED: occludin isoform X1 [Capra hircus]
C21H14orf28	3187	2.34	3.65	2.68	9.67	7.21	10.57	1.76329883061009	4.49055893777004e-09	1.62979981988053e-07	C21H14orf28	XP_017922050.1;XP_017922049.1	PREDICTED: uncharacterized protein C14orf28 homolog isoform X2 [Capra hircus];PREDICTED: uncharacterized protein C14orf28 homolog isoform X1 [Capra hircus]
GALNT6	4430	2	2.89	5.05	10.53	7.61	14.03	1.76197696812524	8.80605688341372e-05	0.00102829857715776	GALNT6	XP_017903239.1	PREDICTED: polypeptide N-acetylgalactosaminyltransferase 6 [Capra hircus]
LOC102191533	2102	9.62	35.24	37.22	91.95	103.61	69.02	1.75892587209534	0.000473386793477892	0.00427360867422941	LOC102191533	XP_010834922.1;XP_017912834.1	PREDICTED: isopentenyl-diphosphate Delta-isomerase 1 [Bison bison bison];PREDICTED: isopentenyl-diphosphate Delta-isomerase 1 [Capra hircus]
ABCC3	4821	5.08	5.22	6.59	17.21	19.67	16.23	1.7587629977329	1.66638827604125e-11	9.13367818852608e-10	ABCC3	XP_017920345.1;XP_017920346.1;XP_017920347.1;XP_017920348.1	PREDICTED: canalicular multispecific organic anion transporter 2 isoform X1 [Capra hircus];PREDICTED: canalicular multispecific organic anion transporter 2 isoform X2 [Capra hircus];PREDICTED: canalicular multispecific organic anion transporter 2 isoform X3 [Capra hircus];PREDICTED: canalicular multispecific organic anion transporter 2 isoform X4 [Capra hircus]
LOC102175225	2214	8.39	12.22	14.17	39.28	22.14	37.04	1.75804233890018	3.54816279343718e-05	0.000471756347647223	LOC102175225	XP_017914969.1	PREDICTED: interferon-induced very large GTPase 1-like [Capra hircus]
MORC3	6742	10.28	11.53	10.16	35.13	27.34	37.51	1.75793525498273	1.35968588363703e-16	1.50588715957862e-14	MORC3	XP_017908246.1	PREDICTED: MORC family CW-type zinc finger protein 3 [Capra hircus]
SMURF1	5255	9.39	9.78	15.86	38.62	39.55	33.28	1.75790464252296	7.81186057475513e-08	2.17698620375083e-06	SMURF1	XP_017895712.1;XP_017895713.1;XP_017895714.1;XP_017895715.1;XP_017895711.1	PREDICTED: E3 ubiquitin-protein ligase SMURF1 isoform X2 [Capra hircus];PREDICTED: E3 ubiquitin-protein ligase SMURF1 isoform X3 [Capra hircus];PREDICTED: E3 ubiquitin-protein ligase SMURF1 isoform X4 [Capra hircus];PREDICTED: E3 ubiquitin-protein ligase SMURF1 isoform X5 [Capra hircus];PREDICTED: E3 ubiquitin-protein ligase SMURF1 isoform X1 [Capra hircus]
TBC1D2	2905	3.43	3.27	3.54	11.19	9.62	11.5	1.75713219676519	3.10950769549839e-16	3.35733077112957e-14	TBC1D2	XP_005683964.2	PREDICTED: TBC1 domain family member 2A isoform X1 [Capra hircus]
novel.13211	1884	0.46	1.27	0.74	3.23	1.96	2.79	1.75645436403957	0.000451475066565383	0.00411033613568806	-	ELR46456.1	hypothetical protein M91_05097, partial [Bos mutus]
SCARA5	3809	99.69	37.36	34.69	161.27	233.96	123.86	1.75508622816737	5.16503830637154e-05	0.000650885707042222	SCARA5	XP_017907362.1	PREDICTED: scavenger receptor class A member 5 [Capra hircus]
PSMB9	826	48.24	25.96	63.82	126.19	149.09	188.07	1.75302627139559	9.63493719191979e-06	0.000153118535876915	PSMB9	XP_007186989.1	proteasome subunit beta type-9 [Balaenoptera acutorostrata scammoni]
LOC106502361	5161	0.23	0.22	0.42	1.07	1.02	0.7	1.75142159409087	0.000171224822032334	0.00180872002270734	LOC106502361	-	-
LOC102175132	1088	45.45	32.9	34.95	117.2	161.97	143.97	1.74922132349379	1.38843641364061e-14	1.20777104386568e-12	LOC102175132	XP_017910325.1;KAF5926151.1	PREDICTED: fumarylacetoacetate hydrolase domain-containing protein 2 [Capra hircus];hypothetical protein HPG69_011277 [Diceros bicornis minor]
TMEM200C	2528	19.98	10.02	7.06	37.36	44.12	30.59	1.74793137206676	2.21829852981034e-06	4.29004160319576e-05	TMEM200C	XP_017895305.1	PREDICTED: transmembrane protein 200C [Capra hircus]
BICDL2	1939	2.85	4.9	2.16	8.62	8.41	13.95	1.74786628598591	9.93224647772195e-06	0.000157065385470607	BICDL2	XP_017896285.1	PREDICTED: bicaudal D-related protein 2 [Capra hircus]
novel.13137	4108	0.51	0.51	0.74	1.94	1.79	1.79	1.74635255621338	4.74214598430757e-07	1.07354633746338e-05	CFDP2	GCF50202.1	hypothetical protein parPi_0011145 [Paroedura picta]
LOC108634593	772	0.82	2.74	4.26	9.71	9.12	8.65	1.74471283993292	0.00562008831323858	0.0322008579995318	LOC108634593	XP_017900103.1	PREDICTED: Niemann-Pick C1 protein-like [Capra hircus]
DUSP2	2405	1.06	0.75	0.97	2.71	2.64	3.33	1.74340910653018	5.71840940499778e-08	1.64071532405444e-06	DUSP2	XP_027410364.1	dual specificity protein phosphatase 2 [Bos indicus x Bos taurus]
SERHL2	1955	14.53	14.45	25.39	45.86	59.53	33.29	1.74166108494452	3.93008939166966e-05	0.00051614853709911	SERHL2	XP_017904340.1;XP_017904344.1;XP_017904342.1;XP_017904347.1;XP_024848577.1;XP_017904345.1;XP_017904341.1;XP_017904339.1;XP_017904346.1;XP_017904343.1	PREDICTED: serine hydrolase-like protein 2 isoform X2 [Capra hircus];PREDICTED: serine hydrolase-like protein 2 isoform X6 [Capra hircus];PREDICTED: serine hydrolase-like protein 2 isoform X4 [Capra hircus];PREDICTED: serine hydrolase-like protein 2 isoform X9 [Capra hircus];serine hydrolase-like protein 2 isoform X8 [Bos taurus];PREDICTED: serine hydrolase-like protein 2 isoform X7 [Capra hircus…
C7H5orf30	2936	6.38	8.26	7.29	22.32	24.5	21.26	1.73829189099779	1.79640107337369e-14	1.51958556939005e-12	C7H5orf30	XP_023440043.1	UNC119-binding protein C5orf30 homolog isoform X1 [Dasypus novemcinctus]
SPRY2	1792	14.27	22.19	30.11	70.97	83.26	59.59	1.73820272580934	4.08602940090407e-06	7.27207424555033e-05	SPRY2	XP_017911947.1	PREDICTED: protein sprouty homolog 2 [Capra hircus]
novel.7847	1527	0.44	0.59	0.26	1.03	1.37	1.61	1.73548722044113	0.00146073313674852	0.0109623863696048	-	KAB0337234.1	hypothetical protein FD754_025296 [Muntiacus muntjak]
CASP8	2921	17.93	24	19.73	68.16	58.48	63.47	1.73350009902631	7.38352250900363e-15	6.77958823198513e-13	CASP8	XP_017916423.1;XP_005676421.1	PREDICTED: caspase-8 isoform X2 [Capra hircus];PREDICTED: caspase-8 isoform X1 [Capra hircus]
RNF39	1976	4.6	1.33	1.99	8.09	7.11	9.03	1.73338913676218	0.000111027770829797	0.00125225337745355	RNF39	XP_027814190.1;ELR44659.1	LOW QUALITY PROTEIN: RING finger protein 39 [Ovis aries];RING finger protein 39, partial [Bos mutus]
STAT2	4726	25.33	27.29	28.68	85.31	83.17	82.17	1.73248065263883	2.46624630885487e-18	3.17304001150035e-16	STAT2	XP_017903558.1	PREDICTED: signal transducer and activator of transcription 2 [Capra hircus]
HTR2B	2099	1.3	2.32	3.29	8.76	5.02	9.32	1.73190810038572	0.00015660255044315	0.00167818573507308	HTR2B	XP_005676728.1	PREDICTED: 5-hydroxytryptamine receptor 2B [Capra hircus]
LSR	2094	13.86	14.11	17.53	48.2	53.49	40.79	1.73133329960597	5.33402286151538e-11	2.7483648729621e-09	LSR	ELR56117.1	Lipolysis-stimulated lipoprotein receptor, partial [Bos mutus]
novel.1726	5407	2.9	2.48	2.53	8.64	7.41	8.05	1.72930054008208	1.30840917616047e-19	1.95225552492943e-17	-	KAF4021016.1	hypothetical protein G4228_012807 [Cervus hanglu yarkandensis]
CMKLR1	2354	0.84	0.76	0.75	2.3	1.39	3.54	1.72771783418538	9.7403743153214e-05	0.00112187048465806	CMKLR1	XP_005691656.1	PREDICTED: chemokine-like receptor 1 [Capra hircus]
LOC102173987	1379	5.35	4.67	5.34	16.3	11.68	20.33	1.72702479292823	1.39120886357904e-08	4.57056783529959e-07	LOC102173987	XP_017901508.1	PREDICTED: LOW QUALITY PROTEIN: high affinity immunoglobulin gamma Fc receptor I [Capra hircus]
PAPSS2	3573	6.07	17.68	11.34	37.48	44.51	26.47	1.72514807227823	6.76103000235036e-05	0.000820256864090908	PAPSS2	XP_017896787.1;XP_017896788.1	PREDICTED: bifunctional 3&apos;-phosphoadenosine 5&apos;-phosphosulfate synthase 2 isoform X1 [Capra hircus];PREDICTED: bifunctional 3&apos;-phosphoadenosine 5&apos;-phosphosulfate synthase 2 isoform X2 [Capra hircus]
LOC102184229	2445	2.78	2.92	2.75	10.94	6.07	19.14	1.72321817991944	3.31906943398064e-05	0.000444598041511895	LOC102184229	XP_005680900.1;GCF51438.1	PREDICTED: natural killer cells antigen CD94 [Capra hircus];hypothetical protein parPi_0012742 [Paroedura picta]
LOC102184867	2355	11.64	9.7	10.8	34.21	28.49	36.5	1.72291090658933	5.08803227476167e-17	5.75376112923838e-15	LOC102184867	XP_017900273.1	PREDICTED: cytochrome P450 2J2 [Capra hircus]
LIN7A	6337	0.67	0.69	0.45	1.72	0.35	2.76	1.72250299273338	0.00640184212661212	0.0357277307638423	LIN7A	XP_010830379.1;XP_022415652.1;XP_017903092.1	PREDICTED: protein lin-7 homolog A [Bison bison bison];protein lin-7 homolog A isoform X1 [Delphinapterus leucas];PREDICTED: protein lin-7 homolog A isoform X2 [Capra hircus]
CXADR	4552	13.85	23.94	25.65	66.59	50.92	84.01	1.72243214662962	1.58500166401263e-07	4.08827680107748e-06	CXADR	XP_017907390.1;XP_017907520.1;XP_017907566.1;XP_017907456.1	PREDICTED: coxsackievirus and adenovirus receptor isoform X1 [Capra hircus];PREDICTED: coxsackievirus and adenovirus receptor isoform X3 [Capra hircus];PREDICTED: coxsackievirus and adenovirus receptor isoform X4 [Capra hircus];PREDICTED: coxsackievirus and adenovirus receptor isoform X2 [Capra hircus]
LOC108636750	5218	1.3	0.73	1.07	3.15	2.13	2.25	1.72239478631776	1.09910658367311e-08	3.66698820757772e-07	LOC108636750	XP_017908945.1	PREDICTED: NKG2D ligand 1-like [Capra hircus]
PAQR5	4161	0.62	0.99	1.58	3.57	1.14	5.77	1.7223010409803	0.00629799785800813	0.0352944136612318	PAQR5	XP_017909076.1;XP_017909074.1	PREDICTED: membrane progestin receptor gamma isoform X2 [Capra hircus];PREDICTED: membrane progestin receptor gamma isoform X1 [Capra hircus]
DBX2	1581	0.39	0.41	0.49	1.41	1.85	0.84	1.72187298095464	0.00210234248213413	0.0146417642562622	DBX2	XP_017904582.1	PREDICTED: homeobox protein DBX2 [Capra hircus]
TRIM21	4138	18.84	16.12	17.27	57.91	53.21	55.68	1.72085304027975	1.29592472230041e-25	3.39563885162763e-23	TRIM21	GCF50913.1;XP_005689903.1	hypothetical protein parPi_0012048 [Paroedura picta];PREDICTED: E3 ubiquitin-protein ligase TRIM21 [Capra hircus]
LOC102189675	3504	0.12	0.19	0.1	0.47	0.28	0.51	1.71901860782415	0.00376554772517521	0.0234104625066883	LOC102189675	XP_017908270.1	PREDICTED: spermatogenesis-associated protein 31A3 [Capra hircus]
MVD	1840	6.95	11.34	11.38	24.73	37.33	31.05	1.7187354843715	4.1394822201616e-07	9.62540154542007e-06	MVD	XP_017917338.1	PREDICTED: diphosphomevalonate decarboxylase [Capra hircus]
SHISA5	1592	59.26	46.65	67.6	189.25	239.2	149.62	1.71776013925541	6.35301639588543e-09	2.21952699645519e-07	SHISA5	XP_017922517.1;XP_017922516.1;XP_017922515.1	PREDICTED: protein shisa-5 isoform X3 [Capra hircus];PREDICTED: protein shisa-5 isoform X2 [Capra hircus];PREDICTED: protein shisa-5 isoform X1 [Capra hircus]
ACP5	1603	57.36	88.2	167.61	328.35	346.24	337.94	1.71715083155002	0.000106610805902345	0.00120687027166374	ACP5	XP_017906621.1	PREDICTED: tartrate-resistant acid phosphatase type 5 [Capra hircus]
OSMR	4606	10.23	10.12	20.11	45.08	33.61	47.17	1.71355721418581	1.05374821634453e-05	0.000164900467417178	OSMR	XP_017921124.1	PREDICTED: oncostatin-M-specific receptor subunit beta [Capra hircus]
DHRS3	1921	43.42	39.02	25.6	104.23	139.68	67.28	1.71134062833161	2.96083621449365e-07	7.10799183291738e-06	DHRS3	XP_005690716.1	PREDICTED: short-chain dehydrogenase/reductase 3 [Capra hircus]
RAP1GAP	3262	11.56	5.75	21.88	41.62	33.46	47.14	1.71005731629221	0.000545433518161763	0.00482072586228862	RAP1GAP	XP_017910734.1;XP_017910750.1;XP_036085636.1;XP_017910744.1;XP_017910767.1;XP_027946613.1;XP_017910748.1;XP_017910760.1	PREDICTED: rap1 GTPase-activating protein 1 isoform X1 [Capra hircus];PREDICTED: rap1 GTPase-activating protein 1 isoform X4 [Capra hircus];rap1 GTPase-activating protein 1 isoform X2 [Rousettus aegyptiacus];PREDICTED: rap1 GTPase-activating protein 1 isoform X2 [Capra hircus];PREDICTED: rap1 GTPase-activating protein 1 isoform X6 [Capra hircus];rap1 GTPase-activating protein 1 [Eumetopias jubatu…
TRIM25	7491	13.22	17.49	14.73	44.07	51.39	45.21	1.70667842288687	1.19972614911963e-18	1.59119234814718e-16	TRIM25	XP_005709605.3	PREDICTED: E3 ubiquitin/ISG15 ligase TRIM25 [Capra hircus]
LOC102182748	2113	3.32	4.29	10.12	19.26	17.87	19.94	1.70483897108055	0.000377117728639092	0.0035476144997984	LOC102182748	XP_017901288.1;XP_005678122.1	PREDICTED: transmembrane protein 56 isoform X2 [Capra hircus];PREDICTED: transmembrane protein 56 isoform X1 [Capra hircus]
SLC22A4	2568	0.29	0.14	0.17	0.45	0.56	0.76	1.70070752962592	0.00335396973395892	0.0213016239148216	SLC22A4	XP_013820784.2	PREDICTED: solute carrier family 22 member 4 [Capra hircus]
novel.12555	3365	1.09	0.87	0.58	2.38	3.65	1.46	1.69723137588896	0.000101799796741893	0.00116406090090277	-	KAB0337698.1	hypothetical protein FD754_025040 [Muntiacus muntjak]
KIF13B	9468	3.58	3.33	4.49	10.23	15.53	8.47	1.69620825903707	2.04755998500366e-07	5.16135355449445e-06	KIF13B	XP_017907342.1	PREDICTED: LOW QUALITY PROTEIN: kinesin-like protein KIF13B [Capra hircus]
TTC29	1685	1.03	0.9	2.08	4.89	4.7	3.04	1.69549470729261	0.000650376316165832	0.00557398704792145	TTC29	XP_005691259.1	PREDICTED: tetratricopeptide repeat protein 29 [Capra hircus]
HOOK1	5843	4.58	7.72	4.78	15.95	17.15	17.79	1.69544208457742	9.40618422387099e-10	3.92429658706975e-08	HOOK1	XP_017900260.1	PREDICTED: protein Hook homolog 1 [Capra hircus]
novel.2142	7282	1.36	1.74	1.9	5.03	6.54	3.47	1.69426591490566	6.84811120066007e-07	1.49076511912241e-05	Pol	GCF39993.1	hypothetical protein parPi_0000508 [Paroedura picta]
AASS	3910	6.1	5.33	5.44	16.81	12.3	20.2	1.69325973513054	6.6426094967827e-11	3.39816922971126e-09	AASS	XP_027824564.1	alpha-aminoadipic semialdehyde synthase, mitochondrial isoform X1 [Ovis aries]
RNF114	2541	38.95	29.62	33.75	101.3	103.39	99.06	1.69243053384011	3.61841655677564e-19	5.11482224597904e-17	RNF114	XP_027833114.1;EDL06516.1;XP_017913503.1;XP_005325422.1	E3 ubiquitin-protein ligase RNF114 isoform X1 [Ovis aries];zinc finger protein 313, isoform CRA_a, partial [Mus musculus];PREDICTED: E3 ubiquitin-protein ligase RNF114 [Capra hircus];E3 ubiquitin-protein ligase RNF114 [Ictidomys tridecemlineatus]
SYNE2	11311	18.28	21.96	18.19	60.17	53.85	60.61	1.69165206690547	1.72899921394037e-20	2.7723341127405e-18	SYNE2	XP_017909569.1	PREDICTED: LOW QUALITY PROTEIN: nesprin-2 [Capra hircus]
TIPARP	3867	10.4	14.05	9.27	34.64	32.28	33.36	1.69051758244815	5.22151981180785e-14	3.99251155432397e-12	TIPARP	XP_004003271.1	protein mono-ADP-ribosyltransferase TIPARP [Ovis aries]
MYO5B	5852	5.38	7.11	6.93	19.45	12.9	26.08	1.68885382186894	3.59130616100965e-07	8.44231993166886e-06	MYO5B	XP_017895053.1;XP_017895052.1;XP_019842479.1;XP_017895051.1	PREDICTED: unconventional myosin-Vb isoform X3 [Capra hircus];PREDICTED: unconventional myosin-Vb isoform X2 [Capra hircus];PREDICTED: unconventional myosin-Vb [Bos indicus];PREDICTED: unconventional myosin-Vb isoform X1 [Capra hircus]
TACSTD2	1799	22.46	33.42	21.59	78.51	79.79	75.55	1.68738706154395	2.18218051224831e-11	1.16923517421864e-09	TACSTD2	XP_005709759.3	PREDICTED: tumor-associated calcium signal transducer 2 [Capra hircus]
CAPG	1299	39.27	28.02	33.7	89.38	112.3	100.68	1.6855066102803	1.36637759162766e-14	1.19828526260048e-12	CAPG	XP_017910873.1;XP_017910871.1;KAF4016402.1	PREDICTED: macrophage-capping protein isoform X2 [Capra hircus];PREDICTED: macrophage-capping protein isoform X1 [Capra hircus];hypothetical protein G4228_008489, partial [Cervus hanglu yarkandensis]
DHRS12	1545	4.1	3.02	2.16	10.3	7.62	9.55	1.68086532956258	1.62071431822592e-08	5.27616179415184e-07	DHRS12	XP_017912192.1;XP_017912191.1	PREDICTED: dehydrogenase/reductase SDR family member 12 isoform X2 [Capra hircus];PREDICTED: dehydrogenase/reductase SDR family member 12 isoform X1 [Capra hircus]
FAM179A	3271	0.65	0.99	0.36	1.69	2.91	1.22	1.68044763368083	0.000959897229589603	0.00773896880861622	FAM179A	XP_017910261.1;XP_017910262.1;XP_017910260.1	PREDICTED: protein FAM179A isoform X2 [Capra hircus];PREDICTED: protein FAM179A isoform X3 [Capra hircus];PREDICTED: protein FAM179A isoform X1 [Capra hircus]
novel.2998	5699	0.55	0.55	0.93	2.01	1.74	2.37	1.68012756577651	9.35194591683866e-06	0.000149283736975628	-	KAB0376089.1	hypothetical protein FD755_012732 [Muntiacus reevesi]
SCPEP1	1944	78.18	60.65	45.92	175.1	166.54	203.52	1.67983258209779	7.69342520670365e-15	7.00427686403537e-13	SCPEP1	XP_017919583.1	PREDICTED: retinoid-inducible serine carboxypeptidase [Capra hircus]
novel.12558	2881	0.27	0.84	0.37	1.34	2.18	0.88	1.67969545821098	0.00480790289162846	0.0284423462361038	-	KAB0356460.1	hypothetical protein FD754_000616, partial [Muntiacus muntjak]
novel.4843	9651	1.63	1.76	0.77	4.34	4.6	3.07	1.67923850099503	1.12046956212568e-06	2.30597787469658e-05	ZNF706	CAA10770.1	reverse transcriptase-like [Bos taurus]
RASEF	5316	1.34	8.17	6.62	16.92	14.8	16.21	1.67816791585731	0.00398683913656023	0.0245588376399464	RASEF	XP_017907893.1;XP_013821601.2	PREDICTED: ras and EF-hand domain-containing protein isoform X2 [Capra hircus];PREDICTED: ras and EF-hand domain-containing protein isoform X1 [Capra hircus]
PRICKLE3	2233	9	8.1	10.36	28.32	27.55	26.65	1.6767860294261	1.13367504279811e-12	7.44897307937622e-11	PRICKLE3	XP_005700806.2	PREDICTED: prickle-like protein 3 [Capra hircus]
TRIM26	3205	12.24	8.96	9.13	28.85	30.21	29.98	1.67550925767824	5.476037683649e-19	7.59084810779886e-17	TRIM26	XP_017894306.1	PREDICTED: tripartite motif-containing protein 26 [Capra hircus]
TMEM45B	1833	0.45	1.75	2.53	4.54	6.24	4.01	1.66986922826799	0.00711778448592262	0.0387073443342276	TMEM45B	XP_027815709.1	transmembrane protein 45B isoform X1 [Ovis aries]
TOX2	2481	0.64	0.6	0.47	1.9	1.18	1.88	1.66841378364453	2.21791270774647e-05	0.000316218131643269	TOX2	XP_017913383.1;XP_017913384.1;XP_017913385.1	PREDICTED: TOX high mobility group box family member 2 isoform X1 [Capra hircus];PREDICTED: TOX high mobility group box family member 2 isoform X2 [Capra hircus];PREDICTED: TOX high mobility group box family member 2 isoform X3 [Capra hircus]
HMOX2	1761	32.61	37.36	36.69	98.05	75.25	145.25	1.66766908282252	6.33596883521227e-08	1.79834380968786e-06	HMOX2	XP_005697987.2	PREDICTED: heme oxygenase 2 [Capra hircus]
LOC102168699	1465	0.94	0.23	1.56	1.7	2.57	2.1	1.66517129661236	0.00489965723696522	0.0288956715534678	LOC102168699	XP_027387435.1;XP_025142103.1	serum amyloid A protein isoform X1 [Bos indicus x Bos taurus];serum amyloid A protein isoform X2 [Bubalus bubalis]
UMAD1	2379	6.14	6.14	5.92	20.43	19.88	21.38	1.6637810493262	4.88920538273272e-21	8.27161156325946e-19	UMAD1	CAA10770.1;DAA30770.1	reverse transcriptase-like [Bos taurus];TPA: hypothetical protein BOS_4082 [Bos taurus]
CRB3	1465	10.48	10.97	7.89	29.22	34.41	27.36	1.66308371639844	6.81641059440674e-15	6.34014710092742e-13	CRB3	XP_014335606.1;XP_017906427.1	PREDICTED: protein crumbs homolog 3 isoform X1 [Bos mutus];PREDICTED: protein crumbs homolog 3 [Capra hircus]
FOXA2	2313	2.75	6.31	5.51	14.35	15.04	14.04	1.66110532059227	1.41593707335074e-05	0.000213194281415655	FOXA2	XP_017912760.1;XP_017912761.1	PREDICTED: hepatocyte nuclear factor 3-beta isoform X1 [Capra hircus];PREDICTED: hepatocyte nuclear factor 3-beta isoform X2 [Capra hircus]
VIPR2	3167	7.2	5.22	8.87	22.34	31.1	16.35	1.66012588194482	4.63326275972949e-07	1.05455808957148e-05	VIPR2	XP_017902117.1	PREDICTED: vasoactive intestinal polypeptide receptor 2 [Capra hircus]
C3H1orf226	5251	2.82	2.19	4.01	8.19	9.9	8.82	1.6574867778587	4.7375461531793e-07	1.07354633746338e-05	C3H1orf226	XP_017901908.1;XP_017901910.1;XP_017901909.1	PREDICTED: uncharacterized protein C1orf226 homolog isoform X1 [Capra hircus];PREDICTED: uncharacterized protein C1orf226 homolog isoform X3 [Capra hircus];PREDICTED: uncharacterized protein C1orf226 homolog isoform X2 [Capra hircus]
LOC100861209	3253	12.04	12.2	9	32.62	35.51	29.91	1.65728581412889	5.01966667521754e-18	6.38180817655171e-16	LOC100861209	GCF49674.1;XP_017893902.1	hypothetical protein parPi_0010440 [Paroedura picta];PREDICTED: LOW QUALITY PROTEIN: caspase-14 [Capra hircus]
IGSF5	1101	5.67	12.53	13.01	36.54	40.68	44.44	1.65605449100707	0.000227433793279558	0.00229419834854675	IGSF5	NP_001193709.1;XP_005675683.2;XP_005675682.2	immunoglobulin superfamily member 5 isoform 3 precursor [Bos taurus];PREDICTED: immunoglobulin superfamily member 5 isoform X2 [Capra hircus];PREDICTED: immunoglobulin superfamily member 5 isoform X1 [Capra hircus]
DIRAS3	1719	2.4	2.61	1.24	6.01	7.95	4.17	1.65506212842881	3.93683661257212e-05	0.000516718823810168	DIRAS3	XP_026969834.1	GTP-binding protein Di-Ras3 isoform X1 [Lagenorhynchus obliquidens]
CCND3	2029	36.04	28.54	22.76	90.45	74.81	88.74	1.65069132361501	5.48931417201146e-16	5.8387823910811e-14	CCND3	XP_036860968.1;KAF0880316.1;XP_036860967.1;XP_010367955.2	G1/S-specific cyclin-D3 isoform X2 [Manis javanica];CCND3 protein, partial [Crocuta crocuta];G1/S-specific cyclin-D3 isoform X1 [Manis javanica];G1/S-specific cyclin-D3 isoform X2 [Rhinopithecus roxellana]
PLN	2549	3.82	3.02	2.03	9.17	3.47	12.8	1.64913283362127	0.000574047126792135	0.00503016988835881	PLN	XP_029398047.1	cardiac phospholamban isoform X1 [Mus pahari]
LOC102190717	589	9.67	4.33	2.55	15.85	12.84	20.64	1.64869136006694	0.000417085676027404	0.0038444885607571	LOC102190717	XP_005690668.1	PREDICTED: lymphotactin [Capra hircus]
ADRA2B	3551	5.45	3.33	3.99	12.64	11.24	13.96	1.64822288182129	2.39050459104035e-11	1.27134608027458e-09	ADRA2B	XP_013822866.1;XP_017910327.1	PREDICTED: alpha-2B adrenergic receptor isoform X1 [Capra hircus];PREDICTED: alpha-2B adrenergic receptor isoform X2 [Capra hircus]
CDC42EP2	1663	6.87	2.42	4.52	13.19	6.84	20.06	1.64720710325656	0.00089694304117666	0.00729989325103096	CDC42EP2	XP_017899051.1	PREDICTED: cdc42 effector protein 2 [Capra hircus]
VWA7	3248	0.94	0.82	1.67	3.9	2.46	3.4	1.64693591215287	0.0002823479535926	0.00275625994134058	VWA7	XP_017894120.1;XP_017894122.1	PREDICTED: von Willebrand factor A domain-containing protein 7 isoform X1 [Capra hircus];PREDICTED: von Willebrand factor A domain-containing protein 7 isoform X3 [Capra hircus]
MST1R	4787	1.77	0.56	1.41	2.9	2.57	5.3	1.64609133108432	0.00086454198942355	0.00707370494468941	MST1R	XP_017893889.1	PREDICTED: macrophage-stimulating protein receptor [Capra hircus]
LOC106501929	557	19.19	15.19	32.63	65.02	51.38	111.63	1.6460736924232	0.000465981081545232	0.00422272016789577	LOC106501929	XP_003355263.3	histone H2A type 2-A-like [Sus scrofa]
PARP3	1680	0.87	0.38	1.03	2.22	2.13	2.4	1.64542472053196	0.00110070822292939	0.00868520634515639	PARP3	XP_017922412.1	PREDICTED: poly [ADP-ribose] polymerase 3 [Capra hircus]
LOC106504020	2855	9.64	8.58	11.29	31.4	14.64	47.1	1.64473906213406	0.000118528666389415	0.00132434057516535	LOC106504020	XP_027814562.1;XP_017894316.1;XP_017894314.1;XP_027814561.1;XP_017894315.1	MHC class I polypeptide-related sequence B isoform X3 [Ovis aries];PREDICTED: MHC class I polypeptide-related sequence B isoform X3 [Capra hircus];PREDICTED: MHC class I polypeptide-related sequence B isoform X1 [Capra hircus];MHC class I polypeptide-related sequence B isoform X2 [Ovis aries];PREDICTED: MHC class I polypeptide-related sequence B isoform X2 [Capra hircus]
novel.16605	5416	4.06	2.54	2.27	8.59	6.42	10.11	1.64317084715188	3.07472680511168e-08	9.41076640094437e-07	MED30	OWJ99487.1	hypothetical protein Celaphus_00009527, partial [Cervus elaphus hippelaphus]
ARID5B	7405	16.27	19.87	23.58	62.12	52.58	58.83	1.64070689782919	8.7814815617339e-10	3.6995865261846e-08	ARID5B	XP_005699125.1;XP_005699126.1	PREDICTED: AT-rich interactive domain-containing protein 5B isoform X1 [Capra hircus];PREDICTED: AT-rich interactive domain-containing protein 5B isoform X2 [Capra hircus]
PPL	6247	11.21	7.49	5.5	21.65	15.33	31.21	1.64020509583455	2.39250187306018e-06	4.58157711627192e-05	PPL	XP_017895633.1;XP_017895634.1	PREDICTED: periplakin isoform X1 [Capra hircus];PREDICTED: periplakin isoform X2 [Capra hircus]
NFE2L3	4381	2.97	11.57	5.26	21.41	13.43	22.3	1.63660557894875	0.000944653335189235	0.00763899945798868	NFE2L3	XP_017902568.1	PREDICTED: nuclear factor erythroid 2-related factor 3 [Capra hircus]
PKP2	5856	2.73	4.06	2.6	8.5	8.89	7.14	1.63571195740877	1.63985082738882e-10	7.74369997302773e-09	PKP2	XP_017903803.1	PREDICTED: plakophilin-2 [Capra hircus]
EZR	2729	52.26	57.55	84.61	188	196.17	186.69	1.63433466761723	7.19283532795291e-08	2.02158890829282e-06	EZR	XP_017908910.1	PREDICTED: ezrin [Capra hircus]
LOC102185698	1952	17.1	18.37	12.2	48.06	33.55	56.05	1.6336219278844	3.10242547729246e-09	1.18609811041113e-07	LOC102185698	XP_013830968.2;XP_013830972.2	PREDICTED: low affinity immunoglobulin gamma Fc region receptor III isoform X1 [Capra hircus];PREDICTED: low affinity immunoglobulin gamma Fc region receptor III isoform X2 [Capra hircus]
novel.6424	1166	0.57	1.29	0.44	2.08	2.68	1.93	1.63355145861787	0.00646403668551302	0.0359809047214852	-	KAB0374669.1	hypothetical protein FD755_013161 [Muntiacus reevesi]
SKA3	2352	4.25	2.45	1.2	7.52	9.98	4.39	1.63027553856798	0.000702513997324058	0.00594604912171399	SKA3	XP_005687623.1	PREDICTED: spindle and kinetochore-associated protein 3 [Capra hircus]
CD40	1287	3.94	3.13	4.92	9.67	14.96	10.2	1.62716170817404	5.78738715792713e-06	9.86887305358908e-05	CD40	XP_013824424.2;XP_005688677.2;XP_005688679.1;XP_005688676.2	PREDICTED: tumor necrosis factor receptor superfamily member 5 isoform X4 [Capra hircus];PREDICTED: tumor necrosis factor receptor superfamily member 5 isoform X2 [Capra hircus];PREDICTED: tumor necrosis factor receptor superfamily member 5 isoform X3 [Capra hircus];PREDICTED: tumor necrosis factor receptor superfamily member 5 isoform X1 [Capra hircus]
SLC5A6	4841	8.26	8.42	6.6	19.81	34.12	12.19	1.62656401879191	2.6944563641579e-05	0.000373022483507067	SLC5A6	XP_013823260.1	PREDICTED: sodium-dependent multivitamin transporter [Capra hircus]
ENPP1	3213	5.53	11.44	3.67	24.51	7.87	31.46	1.62596968960888	0.00325224400277892	0.0207845671159155	ENPP1	XP_017909005.1	PREDICTED: ectonucleotide pyrophosphatase/phosphodiesterase family member 1 [Capra hircus]
novel.7286	6369	1.39	2.16	3.06	6.78	6.42	6.04	1.6253696132422	1.45864738799479e-05	0.000218552983113362	F52C9.6	KAB0368172.1	hypothetical protein FD755_019938 [Muntiacus reevesi]
RBMX2	6985	9.26	14.41	14.67	36.01	36.43	34.21	1.62228875726539	2.85756685087105e-10	1.30356011375404e-08	RBMX2	XP_027819106.1;XP_024844524.1	RNA-binding motif protein, X-linked 2 [Ovis aries];RNA-binding motif protein, X-linked 2-like [Bos taurus]
ALAS1	2254	29.69	37.51	34.13	105.41	75.61	111.7	1.62213026083511	5.16286676002906e-10	2.25008834089218e-08	ALAS1	XP_019840426.1	PREDICTED: 5-aminolevulinate synthase, nonspecific, mitochondrial [Bos indicus]
STK17B	3829	8.08	8.52	9.92	26.36	20.45	32.2	1.61683770741094	9.21642447699862e-10	3.86011883650667e-08	STK17B	XP_020756496.1;XP_005676349.2	serine/threonine-protein kinase 17B [Odocoileus virginianus texanus];PREDICTED: serine/threonine-protein kinase 17B [Capra hircus]
CIITA	4177	2.74	1.41	1.44	5.05	7.59	2.99	1.6156948738714	0.000149165849405725	0.00161378521668248	CIITA	XP_017896448.1;XP_017896449.1;XP_017896446.1	PREDICTED: MHC class II transactivator isoform X2 [Capra hircus];PREDICTED: MHC class II transactivator isoform X3 [Capra hircus];PREDICTED: MHC class II transactivator isoform X1 [Capra hircus]
SYNJ2	5372	1.23	1.08	1.61	3.81	3.87	3.52	1.61558371567185	3.06873108004927e-08	9.40581397802262e-07	SYNJ2	XP_017908900.1;XP_017908901.1	PREDICTED: synaptojanin-2 isoform X1 [Capra hircus];PREDICTED: synaptojanin-2 isoform X2 [Capra hircus]
novel.8386	6402	0.7	1.23	0.77	2.48	2.68	2.46	1.61539347227144	1.64727998481389e-07	4.21852893369621e-06	CFDP2	GCF42705.1	hypothetical protein parPi_0002378 [Paroedura picta]
CTSZ	1474	145.76	65.41	60.36	238.71	194.54	328.16	1.61521686122622	8.73967548409478e-06	0.000141294708390715	CTSZ	XP_017913099.1	PREDICTED: cathepsin Z [Capra hircus]
ATP6V0A2	5726	8.3	8.17	9.76	25.24	40.79	8.35	1.61422677499131	0.00160722538536174	0.0118303681500111	ATP6V0A2	XP_017916857.1	PREDICTED: V-type proton ATPase 116 kDa subunit a [Capra hircus]
novel.1872	1686	7.92	11.73	8.84	28.14	25.71	28.48	1.6137695912535	4.64941880592107e-10	2.04707812426271e-08	TSPAN13	VCW91193.1	unnamed protein product, partial [Gulo gulo]
CLDN7	1893	34.58	50.45	28.35	94.39	105.66	122.9	1.6123806474671	4.87657330192043e-09	1.76394030244213e-07	CLDN7	XP_017920045.1	PREDICTED: claudin-7 [Capra hircus]
TMEM30B	3502	5.76	11.21	18.2	34.59	37.56	30.75	1.60965878464284	0.000389487816842253	0.00364642058068525	TMEM30B	XP_005686003.2	PREDICTED: cell cycle control protein 50B [Capra hircus]
C21H15orf39	4362	6.65	5.54	8.48	19.65	24.25	15.06	1.60792166515096	4.42663687227101e-07	1.01289371499058e-05	C21H15orf39	XP_017921963.1;XP_017921962.1	PREDICTED: uncharacterized protein C15orf39 homolog isoform X2 [Capra hircus];PREDICTED: uncharacterized protein C15orf39 homolog isoform X1 [Capra hircus]
FAS	2923	7.13	14	8.06	25.88	24.04	27.96	1.60716998590185	8.23607591168411e-08	2.28926684396436e-06	FAS	AHN82350.1	Fas [Capra hircus]
NMI	1446	51.97	44.32	58.65	144.63	119.43	194.3	1.60670180036043	8.1138764637712e-11	4.10199411060207e-09	NMI	XP_005676212.1	PREDICTED: N-myc-interactor [Capra hircus]
THEM6	3985	2.08	0.9	1.12	3.07	4.54	3.67	1.60582614247997	1.59487254985989e-05	0.000236490211223531	THEM6	XP_006043505.2	protein THEM6 [Bubalus bubalis]
ARHGEF5	5439	5.65	7.82	7	18.54	18.53	20.72	1.60512163254166	2.1071917760678e-11	1.13471484963891e-09	ARHGEF5	XP_017902320.1	PREDICTED: rho guanine nucleotide exchange factor 5 [Capra hircus]
KIAA0319L	4465	9.42	9.42	14.86	33.16	29.65	33.34	1.59996333866816	2.27087672681209e-07	5.60828245428559e-06	KIAA0319L	XP_005678773.2	PREDICTED: dyslexia-associated protein KIAA0319-like protein homolog [Capra hircus]
LOC102177400	2816	4.73	22.98	24.07	51.26	63.55	35.74	1.59790192839258	0.00572282828972983	0.0326936156961274	LOC102177400	XP_017902928.1	PREDICTED: lanosterol 14-alpha demethylase [Capra hircus]
DRAM1	2885	20.7	11.19	21.46	47.13	44.6	56.12	1.59782844661121	1.31139294259423e-06	2.65816875137544e-05	DRAM1	XP_026926792.1;XP_023605586.1	DNA damage-regulated autophagy modulator protein 1 isoform X1 [Acinonyx jubatus];DNA damage-regulated autophagy modulator protein 1 [Myotis lucifugus]
novel.667	2734	0.81	1.09	0.57	1.92	2.71	2.25	1.59764557222636	1.1965238414295e-05	0.000184554998255235	-	CAA10770.1	reverse transcriptase-like [Bos taurus]
SUSD6	5085	12.28	10.61	12.93	35.79	26.7	37.78	1.59560876509287	1.04903829236621e-10	5.18152568960469e-09	SUSD6	XP_017909524.1	PREDICTED: sushi domain-containing protein 6 [Capra hircus]
ENPP4	4929	16.3	77.2	28.11	114.75	113.59	101.07	1.59378582528007	0.00183951566931613	0.0131746112236421	ENPP4	XP_027814933.1;ELR55750.1	bis(5&apos;-adenosyl)-triphosphatase ENPP4 isoform X2 [Ovis aries];Ectonucleotide pyrophosphatase/phosphodiesterase family member 4, partial [Bos mutus]
LOC102174895	3124	30.33	28.67	12.34	66.5	32.64	95.75	1.59371827489205	0.000360513431384568	0.00341082852784184	LOC102174895	XP_013818049.2;XP_005709616.3	PREDICTED: vascular cell adhesion protein 1 isoform X2 [Capra hircus];PREDICTED: vascular cell adhesion protein 1 isoform X1 [Capra hircus]
DUSP14	1579	7.14	9.69	9.64	25.32	22.95	27.62	1.59281890405748	7.30560122046144e-09	2.51955293455593e-07	DUSP14	KFO32189.1	Dual specificity protein phosphatase 14 [Fukomys damarensis]
LOC108633232	2468	1.13	1.31	1.25	3.84	3.91	3.2	1.59101741249327	1.12327507063985e-08	3.73024546642469e-07	LOC108633232	XP_017907706.1;XP_017921742.1;XP_017921748.1	PREDICTED: histone-lysine N-methyltransferase setd3-like [Capra hircus];PREDICTED: histone-lysine N-methyltransferase setd3 isoform X1 [Capra hircus];PREDICTED: histone-lysine N-methyltransferase setd3 isoform X3 [Capra hircus]
novel.12145	3185	0.68	0.33	0.35	1.05	1.4	1.26	1.58993017970212	0.000137776612470376	0.00150726491626196	-	KAB0374669.1	hypothetical protein FD755_013161 [Muntiacus reevesi]
HIF1A	3464	51.32	79.15	156.97	311.47	284.25	234.52	1.58752262992276	0.000472037609836499	0.00426680693519017	HIF1A	AHX56806.1	hypoxia inducible factor 1 alpha [Capra hircus]
CASZ1	9194	2.42	4.6	3.56	10.35	10.65	8.34	1.58747744810453	5.21189493232291e-07	1.17136793426663e-05	CASZ1	XP_017915843.1	PREDICTED: zinc finger protein castor homolog 1 isoform X1 [Capra hircus]
MRPL32	1117	18.56	14.61	19.65	47.88	53.93	50.3	1.58445141842284	1.00212570040614e-10	4.99574774917085e-09	MRPL32	XP_005679399.2	PREDICTED: 39S ribosomal protein L32, mitochondrial [Capra hircus]
SPTBN2	8047	10.45	11.09	8.68	25.09	19.63	37.37	1.58345170862201	6.47067381476938e-08	1.82932759979125e-06	SPTBN2	XP_027387337.1;XP_017898573.1	spectrin beta chain, non-erythrocytic 2 isoform X2 [Bos indicus x Bos taurus];PREDICTED: spectrin beta chain, non-erythrocytic 2 isoform X1 [Capra hircus]
CHMP4C	2762	7.09	10.87	8.4	26.94	23.38	27.35	1.58058184867506	6.04612958268302e-12	3.57870909679139e-10	CHMP4C	XP_005689384.2	PREDICTED: charged multivesicular body protein 4c [Capra hircus]
SLC27A6	2133	1.22	1.27	0.85	4.3	1.01	5.96	1.57991780512293	0.00434043714974279	0.0262190790044313	SLC27A6	XP_017906196.1	PREDICTED: long-chain fatty acid transport protein 6 [Capra hircus]
novel.7872	4290	0.52	0.64	0.43	1.64	0.86	1.86	1.57962508046139	0.000122460472777458	0.00136472288283012	-	KAB0376089.1	hypothetical protein FD755_012732 [Muntiacus reevesi]
LOC102174023	1834	5.05	4.59	5.73	16.95	11.9	20.76	1.57936192251602	1.35556182861749e-06	2.73736855730032e-05	LOC102174023	XP_017918729.1;XP_027833788.1	PREDICTED: leukocyte immunoglobulin-like receptor subfamily A member 6 [Capra hircus];leukocyte immunoglobulin-like receptor subfamily A member 6 [Ovis aries]
HOGA1	2156	1.19	1.18	0.94	2.9	1.93	3.9	1.57832875714265	2.86471450525641e-05	0.000393047610855295	HOGA1	XP_017896981.1;XP_005698355.1	PREDICTED: 4-hydroxy-2-oxoglutarate aldolase, mitochondrial isoform X2 [Capra hircus];PREDICTED: 4-hydroxy-2-oxoglutarate aldolase, mitochondrial isoform X1 [Capra hircus]
CCNB3	4352	4.27	6.08	11.3	22.83	11.48	26.28	1.57810860883278	0.00126121896866777	0.00974768012978264	CCNB3	XP_017899463.1;XP_017899462.1;XP_013831936.2	PREDICTED: G2/mitotic-specific cyclin-B3 isoform X3 [Capra hircus];PREDICTED: G2/mitotic-specific cyclin-B3 isoform X2 [Capra hircus];PREDICTED: G2/mitotic-specific cyclin-B3 isoform X1 [Capra hircus]
novel.65	3746	0.51	0.6	0.59	1.98	0.83	1.93	1.57729807447146	0.00039837305342868	0.0037005808153777	-	CAA10770.1	reverse transcriptase-like [Bos taurus]
NLRC5	6979	3.47	3.11	5.22	10.11	10.55	12.24	1.57717338139437	5.89471672077466e-07	1.30436543215823e-05	NLRC5	XP_017917518.1;XP_017917516.1;XP_017917515.1;XP_017917519.1;XP_017917520.1;XP_017917517.1	PREDICTED: protein NLRC5 isoform X4 [Capra hircus];PREDICTED: protein NLRC5 isoform X2 [Capra hircus];PREDICTED: protein NLRC5 isoform X1 [Capra hircus];PREDICTED: protein NLRC5 isoform X5 [Capra hircus];PREDICTED: protein NLRC5 isoform X6 [Capra hircus];PREDICTED: protein NLRC5 isoform X3 [Capra hircus]
CCDC6	5784	16.12	24.4	15.53	51.06	50.84	51.47	1.57475706788526	1.39833707809421e-10	6.7516113393106e-09	CCDC6	XP_010956280.1	PREDICTED: coiled-coil domain-containing protein 6 [Camelus bactrianus]
PGK1	1816	68.24	63.35	87.89	185.84	178.96	254.3	1.57035895752316	4.53896928979346e-08	1.33458891711817e-06	PGK1	NP_001135988.1	phosphoglycerate kinase 1 [Ovis aries]
CITED2	1958	68.18	40.55	62.92	163.72	150.38	162.78	1.56933475877989	4.18172469671069e-09	1.53063946905495e-07	CITED2	VFV20314.1	cbp p300-interacting transactivator 2, partial [Lynx pardinus]
novel.1858	4404	1.86	2.63	5.11	9.05	9.87	8.28	1.56783176605882	0.000397428326604019	0.00369500001099695	-	KAF4020633.1	hypothetical protein G4228_012297 [Cervus hanglu yarkandensis]
ERBB3	5463	14.36	32.18	16.29	60.78	47.17	63.46	1.56723932170984	1.30302839498651e-05	0.000198137778447842	ERBB3	XP_005680430.1	PREDICTED: receptor tyrosine-protein kinase erbB-3 [Capra hircus]
AKAP7	1864	11.77	9.81	4.26	21.22	20.68	25.01	1.56641971220118	9.93446238734778e-06	0.000157065385470607	AKAP7	XP_017908707.1;XP_037376298.1;XP_017908708.1;XP_032263750.1	PREDICTED: A-kinase anchor protein 7 isoform X1 [Capra hircus];A-kinase anchoring protein 7 isoform X7 [Talpa occidentalis];PREDICTED: A-kinase anchor protein 7 isoform X2 [Capra hircus];A-kinase anchoring protein 7 isoform X3 [Phoca vitulina]
CEBPB	1923	36.56	19.07	92.39	142.55	159.9	126.01	1.56625427307238	0.00466663095706506	0.0277825527136326	CEBPB	XP_017913509.1	PREDICTED: CCAAT/enhancer-binding protein beta [Capra hircus]
FAM84A	3493	85.79	22.62	14.84	110.51	100.13	110.67	1.56579414905097	0.00391084937364759	0.0241461234604001	FAM84A	OWK10185.1	FAM84A [Cervus elaphus hippelaphus]
NUAK2	3966	3.47	2.13	3.75	9.35	6.17	10.48	1.56535271408711	3.29190052792532e-05	0.000442061092143772	NUAK2	XP_006062326.2;XP_017915537.1	NUAK family SNF1-like kinase 2 [Bubalus bubalis];PREDICTED: NUAK family SNF1-like kinase 2 isoform X1 [Capra hircus]
GZMA	1622	3.69	4.58	1.38	8.7	8.91	8.59	1.56532371127256	0.000208581807930641	0.00213510658656396	GZMA	XP_005694766.2	PREDICTED: granzyme A [Capra hircus]
LOC102191511	8319	6.23	6.78	7.05	18.51	17.78	19.46	1.56530204450678	1.7908665595286e-11	9.74140731595734e-10	LOC102191511	XP_027834498.1;GCF41419.1;XP_017918476.1	zinc finger protein 160-like isoform X2 [Ovis aries];hypothetical protein parPi_0001392 [Paroedura picta];PREDICTED: zinc finger protein 665 [Capra hircus]
CCDC159	1644	1.26	2.04	2.38	5.19	4.34	6.4	1.56378059886102	0.000226389538283923	0.0022847372567254	CCDC159	XP_017906598.1;XP_017906601.1;XP_017906602.1;XP_017906599.1;XP_017906600.1	PREDICTED: coiled-coil domain-containing protein 159 isoform X1 [Capra hircus];PREDICTED: coiled-coil domain-containing protein 159 isoform X4 [Capra hircus];PREDICTED: coiled-coil domain-containing protein 159 isoform X5 [Capra hircus];PREDICTED: coiled-coil domain-containing protein 159 isoform X2 [Capra hircus];PREDICTED: coiled-coil domain-containing protein 159 isoform X3 [Capra hircus]
LOC102184572	615	9.01	24.43	11.39	48.38	44.49	48.15	1.56277906321088	0.000690391504452265	0.00586546139369765	LOC102184572	XP_017360671.1;XP_032949808.1	histone H2B type 1-M-like [Cebus imitator];histone H2B type 1-M isoform X1 [Rhinolophus ferrumequinum]
SLC9B2	4907	3.58	2.54	1.74	6.11	7.19	4.65	1.56222993608139	1.07144816138865e-07	2.91776111477775e-06	SLC9B2	XP_013819943.1;XP_025146137.1;XP_005681417.2	PREDICTED: mitochondrial sodium/hydrogen exchanger 9B2 isoform X2 [Capra hircus];sodium/hydrogen exchanger 9B2 isoform X3 [Bubalus bubalis];PREDICTED: mitochondrial sodium/hydrogen exchanger 9B2 isoform X1 [Capra hircus]
LOC102176375	1247	5.96	4.92	8.96	16.59	25.29	14.55	1.5618698628032	0.000100298769748499	0.00114995697268743	LOC102176375	XP_006061716.2;XP_005696712.2	ubiquitin D [Bubalus bubalis];PREDICTED: ubiquitin D [Capra hircus]
MSMO1	1854	27.89	76.26	76.73	167.44	226.69	117.74	1.56141743886059	0.000931763067451101	0.00754612184970009	MSMO1	XP_005691194.1	PREDICTED: methylsterol monooxygenase 1 [Capra hircus]
LAYN	1403	31.36	12.25	9.19	43.08	41.21	58.86	1.56095992522511	6.62447052524354e-05	0.000805053018695604	LAYN	XP_017915292.1;XP_017915293.1	PREDICTED: layilin isoform X1 [Capra hircus];PREDICTED: layilin isoform X2 [Capra hircus]
GCHFR	1607	7.34	6.56	3.69	12.37	10.55	24.93	1.55930693794594	0.000147450086497318	0.00159763618682874	GCHFR	OWK09694.1	DNAJC17 [Cervus elaphus hippelaphus]
ZBTB10	8052	6.26	7.74	9.02	21.92	14.82	26.4	1.55840364990615	1.30708161751175e-06	2.65193159904226e-05	ZBTB10	XP_013824754.2	PREDICTED: zinc finger and BTB domain-containing protein 10 [Capra hircus]
LOC102168428	645	155.48	194.59	407.94	700.47	666.62	1019.36	1.55477270869055	0.00093252878220453	0.00754850823650666	LOC102168428	CBI68360.1	serum amyloid A protein, partial [Bubalus bubalis]
FAM178B	2268	1.92	1.29	0.94	3.08	5.5	1.34	1.55393138440767	0.00361430438225069	0.0226339096348115	FAM178B	XP_017910368.1;XP_017910367.1;XP_024855051.1	PREDICTED: protein FAM178B isoform X2 [Capra hircus];PREDICTED: protein FAM178B isoform X1 [Capra hircus];protein FAM178B isoform X1 [Bos taurus]
FBXO33	3794	5.56	13.52	10.7	27	25.06	29.92	1.55199426033488	3.68920102118676e-05	0.000488392933710528	FBXO33	XP_020772251.1	F-box only protein 33 [Odocoileus virginianus texanus]
IL15	2797	3.7	5.34	3.14	11.58	5.53	18.78	1.55131536895704	0.000666233570211334	0.00567592961521044	IL15	XP_017917051.1	PREDICTED: interleukin-15 [Capra hircus]
LOC108636059	1765	3.27	1.9	3.76	8.8	2.63	14.72	1.55113651133312	0.00322845112508077	0.0206632412491765	LOC108636059	XP_017903977.1;XP_017903976.1	PREDICTED: natural killer cells antigen CD94-like isoform X2 [Capra hircus];PREDICTED: natural killer cells antigen CD94-like isoform X1 [Capra hircus]
novel.15627	6124	4.29	4.85	3.42	11.8	8.41	13.05	1.54911179000688	1.65011367567131e-09	6.61461612602122e-08	ERVK-7	XP_027831589.1;KAB0368172.1	endogenous retrovirus group K member 7 Env polyprotein-like [Ovis aries];hypothetical protein FD755_019938 [Muntiacus reevesi]
BSN	15885	0.2	0.42	0.26	0.72	1.03	0.61	1.54663429025381	0.000101714518184875	0.00116370507865827	BSN	XP_017922155.1	PREDICTED: protein bassoon [Capra hircus]
LOC108636740	1363	1.83	0.91	1.22	3.99	1.81	4.86	1.54512789326575	0.00246743577412944	0.0166296502644119	LOC108636740	XP_027828347.1	LOW QUALITY PROTEIN: low-density lipoprotein receptor-related protein 11 [Ovis aries]
PCK2	2232	4.39	3.01	7.74	11.72	24.62	5.88	1.54496576342632	0.00788411940613534	0.0418680646466199	PCK2	XP_017910105.1	PREDICTED: phosphoenolpyruvate carboxykinase [GTP], mitochondrial [Capra hircus]
RAB3B	4823	4.41	9.05	2.6	14.76	9.42	18.39	1.54461612813499	0.000846204464461635	0.00694918727766534	RAB3B	XP_035107354.1	ras-related protein Rab-3B isoform X1 [Callithrix jacchus]
DBI	683	130.01	192.97	118.91	413.63	411.98	475.94	1.54400571292839	5.85531607218076e-08	1.67074795653222e-06	DBI	XP_005676309.1	PREDICTED: acyl-CoA-binding protein [Capra hircus]
novel.17129	2466	2.58	0.83	2.06	3.61	3.88	7.23	1.54256456299046	0.00204427595275865	0.0143072681175806	-	XP_017900496.1	PREDICTED: basic proline-rich protein-like [Capra hircus]
novel.16399	1732	1.35	2.16	1.58	4.58	3.26	6.13	1.54210536199847	0.000107573543633106	0.00121712751895783	SKA2	XP_006070701.1	spindle and kinetochore-associated protein 2 [Bubalus bubalis]
PLCH1	6269	5.56	10.36	6.29	20.96	18.97	18.6	1.54121298161996	2.47910053443272e-07	6.05294932759334e-06	PLCH1	XP_017904098.1;XP_027814965.1;XP_027814950.1;XP_017904103.1;XP_017904109.1	PREDICTED: 1-phosphatidylinositol 4,5-bisphosphate phosphodiesterase eta-1 isoform X1 [Capra hircus];1-phosphatidylinositol 4,5-bisphosphate phosphodiesterase eta-1 isoform X2 [Ovis aries];1-phosphatidylinositol 4,5-bisphosphate phosphodiesterase eta-1 isoform X1 [Ovis aries];PREDICTED: 1-phosphatidylinositol 4,5-bisphosphate phosphodiesterase eta-1 isoform X2 [Capra hircus];PREDICTED: 1-phosphat…
TSPAN33	2031	2.07	0.97	1.19	4.64	2.41	4.23	1.53999021585828	0.000289739090550202	0.00281816844706276	TSPAN33	XP_005679517.2	PREDICTED: tetraspanin-33 [Capra hircus]
TCF15	1269	1.48	0.63	0.6	1.56	3.13	2.46	1.53730696178938	0.00439331121117309	0.0264559093843232	TCF15	XP_013824158.2	PREDICTED: transcription factor 15 [Capra hircus]
LOC102191099	1886	9.7	3.55	6.66	18.24	19.13	15.99	1.53547363972481	4.2425963447893e-05	0.000552463182206927	LOC102191099	XP_017900285.1	PREDICTED: LOW QUALITY PROTEIN: cytochrome P450 2J2 [Capra hircus]
DMD	2704	40.38	71.63	16.09	133.29	133.11	76.38	1.53161766055134	0.000749256979462232	0.00627867997688203	DMD	XP_017899184.1;XP_020762749.1;KAF6435711.1;AAB22395.2;VFV20216.1	PREDICTED: dystrophin [Capra hircus];dystrophin-like isoform X4 [Odocoileus virginianus texanus];hypothetical protein HJG63_012469 [Rousettus aegyptiacus];dystrophin, partial [Homo sapiens];dystrophin-partial [Lynx pardinus]
CNP	2469	22.53	13.7	17.81	42.77	56.91	40.21	1.53030962147726	5.1343521589914e-08	1.48076094614885e-06	CNP	TEA40126.1;XP_017920590.1	hypothetical protein DBR06_SOUSAS8210051, partial [Sousa chinensis];PREDICTED: 2&apos;,3&apos;-cyclic-nucleotide 3&apos;-phosphodiesterase isoform X1 [Capra hircus]
TJP3	3125	6.89	9.3	8.01	20.25	21.05	22.76	1.52968353803434	5.06310333159565e-11	2.62134549837745e-09	TJP3	XP_017906327.1	PREDICTED: tight junction protein ZO-3 isoform X1 [Capra hircus]
LOC102183750	1685	87.08	83.55	124.57	270.57	198.89	334.34	1.5254774965902	3.29663659765655e-06	6.06434365901101e-05	LOC102183750	XP_005697714.1	PREDICTED: sulfotransferase 1A1 [Capra hircus]
novel.13811	4420	1	0.35	1	1.83	1.68	2.74	1.52142508221483	0.00197655048687382	0.0139011992670936	-	KAB0368172.1	hypothetical protein FD755_019938 [Muntiacus reevesi]
STXBP3	2196	20.06	28.12	23.18	66.06	71.13	53.03	1.52060788099652	4.42641372518027e-09	1.61196483558006e-07	STXBP3	XP_013818028.1;XP_005678032.1	PREDICTED: syntaxin-binding protein 3 isoform X2 [Capra hircus];PREDICTED: syntaxin-binding protein 3 isoform X1 [Capra hircus]
novel.14350	2840	0.64	0.88	1.18	1.93	4.21	1.16	1.51930509898117	0.00803713974225904	0.0425813513642689	-	CAA10770.1	reverse transcriptase-like [Bos taurus]
MYO1E	4708	10.21	10.24	10.2	28.81	31.64	20.6	1.51725414427484	9.25657000497659e-10	3.8693903332087e-08	MYO1E	XP_004010608.1	unconventional myosin-Ie [Ovis aries]
ETV2	879	3.79	1.81	1.09	4.88	8.78	3.57	1.51603682618364	0.00817703687081912	0.0431328076689936	ETV2	XP_024833970.1;XP_017918653.1	ETS translocation variant 2 isoform X1 [Bos taurus];PREDICTED: ETS translocation variant 2 [Capra hircus]
ELF3	1874	19.34	24.12	23.65	55.49	61.46	64.3	1.51537163626399	1.33883418059098e-10	6.49349688581891e-09	ELF3	XP_017916366.1	PREDICTED: ETS-related transcription factor Elf-3 [Capra hircus]
SLC25A27	5689	3.62	3.21	1.77	7.38	6.6	8.27	1.51465395202187	1.25526630213564e-07	3.33795195144632e-06	SLC25A27	XP_017894554.1;TKC52504.1	PREDICTED: mitochondrial uncoupling protein 4 isoform X2 [Capra hircus];hypothetical protein EI555_018204, partial [Monodon monoceros]
S100G	498	175.75	127.5	462.79	617.89	599.01	1317.58	1.51324226807028	0.00919235844347563	0.0472844178876029	S100G	ELK12917.1	Protein S100-G [Pteropus alecto]
IRF6	2595	7.42	18.37	9.18	33.61	27.19	31.81	1.51227079108085	3.46231126214823e-05	0.000461770451759881	IRF6	XP_012042269.2;ELR52348.1	interferon regulatory factor 6 isoform X1 [Ovis aries];Interferon regulatory factor 6, partial [Bos mutus]
GLUL	2908	70.14	65.48	62.9	179.58	146.96	196.65	1.51049574485175	6.7163531231869e-15	6.27424187846929e-13	GLUL	XP_012388474.1;KAB0341638.1	glutamine synthetase isoform X2 [Orcinus orca];hypothetical protein FD754_018564 [Muntiacus muntjak]
BMPR1B	5313	6.61	5.78	5	15.84	15.58	14.71	1.50957606211143	1.61650407721262e-18	2.10498221836306e-16	BMPR1B	XP_020749608.1;XP_019319414.1;XP_013819960.1;XP_013819961.1;XP_035934369.1	bone morphogenetic protein receptor type-1B isoform X5 [Odocoileus virginianus texanus];PREDICTED: bone morphogenetic protein receptor type-1B isoform X1 [Panthera pardus];PREDICTED: bone morphogenetic protein receptor type-1B isoform X1 [Capra hircus];PREDICTED: bone morphogenetic protein receptor type-1B isoform X2 [Capra hircus];bone morphogenetic protein receptor type-1B isoform X1 [Halichoer…
IER5	2198	26.75	11.41	20.47	45.04	57.06	52.43	1.50748337773352	8.75650846322318e-06	0.000141460406647228	IER5	XP_017916168.1	PREDICTED: immediate early response gene 5 protein [Capra hircus]
HAVCR2	4328	2.36	3.38	1.92	6.9	4.93	8.22	1.50503831866439	3.33772439691567e-06	6.13467462721387e-05	HAVCR2	XP_025148132.1;XP_005683280.2	hepatitis A virus cellular receptor 2 homolog isoform X1 [Bubalus bubalis];PREDICTED: hepatitis A virus cellular receptor 2 [Capra hircus]
GABARAPL1	1652	29.98	31.59	33.94	90.03	70.03	96.46	1.50385476024223	4.80951398485441e-10	2.10892280568535e-08	GABARAPL1	BAE39576.1	unnamed protein product [Mus musculus]
novel.5364	2448	0.32	0.74	0.32	1.13	1.75	0.78	1.50194738024911	0.00863414508707012	0.0450115557778847	IFNT	XP_011982503.3	LOW QUALITY PROTEIN: interferon tau [Ovis aries]
NPNT	4617	12.87	27.74	19.54	54.63	57.21	46.47	1.50155815789592	1.06121207119323e-05	0.000165947616897073	NPNT	XP_017904729.1;XP_017904730.1;XP_017904731.1;XP_017904732.1;XP_013819934.2	PREDICTED: nephronectin isoform X1 [Capra hircus];PREDICTED: nephronectin isoform X2 [Capra hircus];PREDICTED: nephronectin isoform X3 [Capra hircus];PREDICTED: nephronectin isoform X4 [Capra hircus];PREDICTED: nephronectin isoform X5 [Capra hircus]
ATP10A	5386	3.52	5.14	1.93	9.13	9.19	8.48	1.4998446932731	1.36877089194261e-05	0.000207400644458948	ATP10A	XP_017921336.1	PREDICTED: probable phospholipid-transporting ATPase VA [Capra hircus]
TSPAN13	1848	25.78	49.91	38.18	93.76	95.54	116.03	1.49882675499056	3.84078430918231e-06	6.88265985547048e-05	TSPAN13	XP_015323809.1;VCW91193.1	tetraspanin-13 isoform X1 [Bos taurus];unnamed protein product, partial [Gulo gulo]
LOC106502754	2944	0.5	1.63	0.48	2.26	2.11	2.84	1.49786456348983	0.00230803223987468	0.0157782430807192	LOC106502754	KAB0376089.1	hypothetical protein FD755_012732 [Muntiacus reevesi]
KERA	2035	5.82	9.29	3.1	18.58	16.48	12.32	1.49703158350304	0.000199832573684373	0.00205533876408925	KERA	XP_005679866.1	PREDICTED: keratocan [Capra hircus]
ITGB6	5590	1.76	4.28	12.07	17.29	11.99	22.08	1.49646617980404	0.00797821267598201	0.0423154474342507	ITGB6	XP_013824874.1;XP_005676121.1	PREDICTED: integrin beta-6 isoform X4 [Capra hircus];PREDICTED: integrin beta-6 isoform X1 [Capra hircus]
CEP89	5004	7.6	13.46	15.98	34.84	40.38	27.13	1.49450569413355	0.000301103904548727	0.00291157447935821	CEP89	XP_013826773.2;XP_005692301.2;XP_017917753.1	PREDICTED: centrosomal protein of 89 kDa isoform X1 [Capra hircus];PREDICTED: centrosomal protein of 89 kDa isoform X2 [Capra hircus];PREDICTED: centrosomal protein of 89 kDa isoform X3 [Capra hircus]
LOC108636022	4197	1.15	0.46	0.97	1.98	1.67	2.79	1.4934924378396	0.000289055102291253	0.00281406340182595	LOC108636022	-	-
CD22	3331	1.98	1.27	1.67	4.06	3.02	5.39	1.49238978539161	9.21188126345058e-06	0.000147266726805431	CD22	XP_017918783.1;XP_017918785.1	PREDICTED: B-cell receptor CD22 isoform X1 [Capra hircus];PREDICTED: B-cell receptor CD22 isoform X3 [Capra hircus]
LOC108637984	5726	6.09	20.81	14.83	51.22	53.52	34.59	1.48804035111905	2.27874989582957e-05	0.000323176371364977	LOC108637984	XP_005219176.1;KAF7243182.1;KAB0361774.1;XP_007164041.1;XP_003587318.2;KAB0337289.1	uncharacterized protein LOC100848419 isoform X2 [Bos taurus];LINE-1 retrotransposable element ORF2 protein, partial [Varanus komodoensis];hypothetical protein FD754_005930 [Muntiacus muntjak];digestive organ expansion factor homolog isoform X5 [Balaenoptera acutorostrata scammoni];uncharacterized protein LOC100848419 isoform X1 [Bos taurus];hypothetical protein FD755_025663 [Muntiacus reevesi]
SLC25A30	3937	10.92	10.94	12.4	28.96	29.36	30.91	1.48680454731659	1.15809090020667e-12	7.58620154934161e-11	SLC25A30	XP_027412997.1	kidney mitochondrial carrier protein 1 isoform X1 [Bos indicus x Bos taurus]
DAXX	2585	26.22	21.15	32.34	67.7	70.69	71.57	1.4861099755351	3.15300043340122e-08	9.62292149319016e-07	DAXX	XP_017894066.1	PREDICTED: death domain-associated protein 6 [Capra hircus]
novel.12759	412	13.84	11.44	3.81	25.99	21.05	40.97	1.4858842973848	0.00468544178130573	0.0278559496715924	-	-	-
NDUFAF5	1504	6.62	5.68	6.32	15.69	17.76	14.91	1.48514360954997	2.01458371902101e-10	9.40985777975768e-09	NDUFAF5	XP_005687881.1;XP_013823867.1;XP_036989903.1	PREDICTED: NADH dehydrogenase [ubiquinone] 1 alpha subcomplex assembly factor 5 isoform X1 [Capra hircus];PREDICTED: NADH dehydrogenase [ubiquinone] 1 alpha subcomplex assembly factor 5 isoform X2 [Capra hircus];arginine-hydroxylase NDUFAF5, mitochondrial isoform X1 [Artibeus jamaicensis]
RNF152	8210	4.48	3.2	4.13	9.6	6.53	14.34	1.48479031082725	1.77305546961303e-05	0.000259685547512649	RNF152	XP_017895085.1	PREDICTED: E3 ubiquitin-protein ligase RNF152 [Capra hircus]
CDYL2	8210	2.48	2.11	1.76	5.16	4.66	6.32	1.48427606685207	1.53101775479707e-11	8.50011562779583e-10	CDYL2	XP_017917243.1;XP_027833453.1	PREDICTED: chromodomain Y-like protein 2 [Capra hircus];chromodomain Y-like protein 2 isoform X1 [Ovis aries]
ARMC12	2921	6.19	6.73	3.1	14.11	9.73	16.22	1.48297924782195	2.75651960787505e-05	0.000380144931288854	ARMC12	XP_005696314.2;XP_013829334.2	PREDICTED: armadillo repeat-containing protein 12 isoform X2 [Capra hircus];PREDICTED: armadillo repeat-containing protein 12 isoform X1 [Capra hircus]
HNF1A	3353	0.64	0.35	0.7	1.47	1.65	1.29	1.48159632783011	0.000452554123213766	0.00411841503234688	HNF1A	XP_017916609.1	PREDICTED: LOW QUALITY PROTEIN: hepatocyte nuclear factor 1-alpha [Capra hircus]
ABHD2	6390	13.14	14.36	18.34	44.69	25.76	57.63	1.48152215431542	2.43904230233246e-05	0.00034207090670963	ABHD2	OWK09126.1;NP_001015549.1	ABHD2 [Cervus elaphus hippelaphus];monoacylglycerol lipase ABHD2 [Bos taurus]
GAA	4166	18.15	16.71	10.85	39.41	25.24	52.54	1.4813532842411	4.55019174258792e-06	7.98085059438727e-05	GAA	XP_017919129.1	PREDICTED: lysosomal alpha-glucosidase isoform X1 [Capra hircus]
HSPA6	2929	1.57	0.5	1.12	2.59	1.43	4.18	1.48105306462795	0.00702833800788985	0.0383179067337024	HSPA6	KAF4021114.1	hypothetical protein G4228_012963 [Cervus hanglu yarkandensis]
STRC	5353	0.14	0.09	0.1	0.25	0.24	0.34	1.48026259375637	0.00430138235012531	0.0260551448564633	STRC	XP_017921416.1	PREDICTED: stereocilin [Capra hircus]
SLC7A1	6848	6.78	3.35	14.07	20.24	23.5	19.94	1.47904476462717	0.00381879222268251	0.0236866540694447	SLC7A1	XP_017912097.1	PREDICTED: high affinity cationic amino acid transporter 1 isoform X1 [Capra hircus]
TMEM106C	1572	22.79	44.25	29.2	82.93	111.52	58.28	1.47701949100893	8.61835751785062e-05	0.00100857314612494	TMEM106C	XP_005680089.1	PREDICTED: transmembrane protein 106C [Capra hircus]
SDC4	2503	31.89	31.01	71.62	116.64	110.01	133.33	1.47566742179579	0.000444616764854265	0.00405821402279471	SDC4	XP_017913409.1	PREDICTED: syndecan-4 [Capra hircus]
AMDHD1	1870	2.04	1.35	0.75	3.38	4.17	2.88	1.47395989853042	0.000341173282889139	0.0032478729092406	AMDHD1	XP_005680525.2	PREDICTED: probable imidazolonepropionase [Capra hircus]
LYSMD2	1696	3.03	1.75	2.67	5.79	5.61	6.61	1.47390735382549	7.80199761135566e-06	0.000128258393785453	LYSMD2	XP_005685827.2;XP_017909688.1;XP_019297660.1	PREDICTED: lysM and putative peptidoglycan-binding domain-containing protein 2 isoform X2 [Capra hircus];PREDICTED: lysM and putative peptidoglycan-binding domain-containing protein 2 isoform X1 [Capra hircus];PREDICTED: lysM and putative peptidoglycan-binding domain-containing protein 2 isoform X1 [Panthera pardus]
SORL1	10578	4.03	10.46	5.44	17.64	14.82	18.5	1.47279447233938	0.000113168462330321	0.00127372319624373	SORL1	XP_017915127.1;XP_017915129.1	PREDICTED: sortilin-related receptor isoform X1 [Capra hircus];PREDICTED: sortilin-related receptor isoform X2 [Capra hircus]
LOC102187154	551	122.75	53.51	60.22	178.91	193.81	279.94	1.47137180028264	1.31707320964494e-06	2.66716635084178e-05	LOC102187154	XP_029082848.1	cytochrome b-c1 complex subunit 9 [Monodon monoceros]
C3H1orf210	1179	6.91	15.52	10.56	29.22	26.48	31.98	1.47127306710123	7.80736515873981e-05	0.000929357605543953	C3H1orf210	XP_005678635.1	PREDICTED: type III endosome membrane protein TEMP [Capra hircus]
GLRX5	1062	31.43	39.95	30.23	93.48	42.91	135.09	1.47061547940225	0.000458119022872078	0.00415848978683121	GLRX5	XP_017921941.1	PREDICTED: glutaredoxin-related protein 5, mitochondrial [Capra hircus]
S100A13	1169	117.99	36.59	39.52	93.12	118.77	179.62	1.47021713205011	2.91210892765512e-06	5.43138649475676e-05	S100A13	XP_007130314.2;XP_036778099.1	protein S100-A13 isoform X1 [Physeter catodon];protein S100-A13 isoform X1 [Manis pentadactyla]
BCAS3	3830	8.59	6.9	4.39	16.13	16.75	16.53	1.46900223682521	3.26649147694386e-09	1.24219178537373e-07	BCAS3	XP_026889588.1;XP_038181297.1;XP_027374124.1;XP_027831338.1;XP_006065521.1;XP_006065520.1;XP_025134789.1;XP_005693197.1	breast carcinoma-amplified sequence 3 [Acinonyx jubatus];breast carcinoma-amplified sequence 3 [Arvicola amphibius];breast carcinoma-amplified sequence 3 isoform X8 [Bos indicus x Bos taurus];breast carcinoma-amplified sequence 3 [Ovis aries];breast carcinoma-amplified sequence 3 isoform X7 [Bubalus bubalis];breast carcinoma-amplified sequence 3 isoform X6 [Bubalus bubalis];breast carcinoma-ampli…
RUNDC1	3296	6.09	9.73	15.25	26.98	29.15	25.85	1.46631331693616	0.00027530681172931	0.00270720464842835	RUNDC1	XP_017920646.1;XP_013827896.2	PREDICTED: RUN domain-containing protein 1 isoform X2 [Capra hircus];PREDICTED: RUN domain-containing protein 1 isoform X1 [Capra hircus]
CSRNP1	3163	3.21	4.14	8.55	13.28	16.46	12.44	1.46591294584821	0.00109657560468005	0.00865895753111195	CSRNP1	XP_027813827.1	cysteine/serine-rich nuclear protein 1 isoform X1 [Ovis aries]
ENO2	2068	47.97	34.77	29.92	83.53	44.26	156.15	1.46567451810424	0.000761436757911367	0.00636584831925433	ENO2	ELR47810.1;XP_012030890.1	Gamma-enolase, partial [Bos mutus];gamma-enolase [Ovis aries]
ITGB8	8204	5.59	14.87	13.39	31.73	30.72	24.65	1.46225680568722	0.000359560280740945	0.00340330933568279	ITGB8	XP_017902828.1;XP_005679084.2;XP_013818636.2	PREDICTED: integrin beta-8 isoform X3 [Capra hircus];PREDICTED: integrin beta-8 isoform X2 [Capra hircus];PREDICTED: integrin beta-8 isoform X1 [Capra hircus]
PIR	1661	7.04	11.7	13.25	28.98	28.96	23.68	1.46110255574065	4.5814787435017e-05	0.000589289723158765	PIR	XP_027819110.1	pirin isoform X1 [Ovis aries]
STX11	2280	1.46	1.09	1.6	3.49	3.3	3.91	1.45978144912106	4.76688509260585e-06	8.33370977215048e-05	STX11	XP_017908787.1	PREDICTED: syntaxin-11 [Capra hircus]
ETS2	3711	10.4	12.24	14.1	32.15	28.85	33.43	1.45763307817947	8.66166262642989e-09	2.94469118973849e-07	ETS2	XP_017908358.1	PREDICTED: protein C-ets-2 [Capra hircus]
OXSR1	4565	10.24	14.63	12.83	31.58	27.52	34.3	1.45741998990389	4.19306463992509e-09	1.53218004852773e-07	OXSR1	XP_025128566.1;XP_004018277.1	serine/threonine-protein kinase OSR1 isoform X2 [Bubalus bubalis];serine/threonine-protein kinase OSR1 isoform X1 [Ovis aries]
C8H9orf43	1703	0.57	1.64	0.68	2.5	3.08	1.74	1.45729962973847	0.00823874631519662	0.0433548134529304	C8H9orf43	XP_017908119.1	PREDICTED: uncharacterized protein C9orf43 homolog [Capra hircus]
GLI4	4098	9.14	8.2	4.42	16.49	9.59	24.67	1.45729693958158	0.000578104846552078	0.00506159769071636	GLI4	XP_017914156.1;XP_013824512.2	PREDICTED: zinc finger protein GLI4 isoform X1 [Capra hircus];PREDICTED: zinc finger protein GLI4 isoform X2 [Capra hircus]
PIBF1	3864	3.55	4.4	3.31	9.94	7.2	8.34	1.45533481218487	2.21293837719923e-09	8.66069106967263e-08	PIBF1	XP_036313053.1;XP_005687712.1	progesterone-induced-blocking factor 1 isoform X1 [Pipistrellus kuhlii];PREDICTED: progesterone-induced-blocking factor 1 isoform X1 [Capra hircus]
MAD2L2	1092	14.82	8.87	17.51	36.24	36.48	36.59	1.45517799987296	1.42233779382381e-05	0.000213708740126562	MAD2L2	XP_006539251.1;XP_008998653.2	mitotic spindle assembly checkpoint protein MAD2B isoform X2 [Mus musculus];mitotic spindle assembly checkpoint protein MAD2B isoform X1 [Callithrix jacchus]
ZNF696	3835	8.03	4.6	4.84	11.83	6.57	16.06	1.45094809972818	0.000328590500281721	0.00314621011098621	ZNF696	XP_019829205.1;XP_017914175.1;XP_010835102.1	PREDICTED: zinc finger protein 696 isoform X1 [Bos indicus];PREDICTED: zinc finger protein 696 [Capra hircus];PREDICTED: zinc finger protein 696 [Bison bison bison]
RGMA	3353	5.31	2.53	3.53	9.97	11.59	6.86	1.44960330445784	4.12334393461542e-05	0.000538566369478097	RGMA	XP_017921874.1	PREDICTED: repulsive guidance molecule A [Capra hircus]
novel.9324	7928	1.03	0.98	0.57	2	1.05	3.26	1.44812259612936	0.00135176189028928	0.0103203665671787	TRIM5	KAB0377766.1;KAB0371197.1	hypothetical protein FD755_009344 [Muntiacus reevesi];hypothetical protein FD755_017606 [Muntiacus reevesi]
novel.8447	691	1.11	1.4	1.33	3.99	2.42	4.28	1.44601100916421	0.00931455831506016	0.0477757459912587	-	XP_002692327.1	beta-defensin 29 [Bos taurus]
SEMA3G	4824	13.01	9.6	13.01	26.66	22.45	40.8	1.44538174631778	3.81112150304557e-06	6.84006512874624e-05	SEMA3G	XP_013829070.2;XP_017893888.1	PREDICTED: semaphorin-3G isoform X1 [Capra hircus];PREDICTED: semaphorin-3G isoform X2 [Capra hircus]
IDH2	2172	36.2	41.56	35.95	92.99	104.41	91.45	1.44337735479457	8.74600244840309e-14	6.4576154160271e-12	IDH2	XP_006198510.2	isocitrate dehydrogenase [NADP], mitochondrial [Vicugna pacos]
CIB1	1002	47.55	52.91	53.89	125.88	104.19	177.16	1.44073784568858	5.63803244348269e-07	1.25594499943694e-05	CIB1	NP_001068901.1;XP_017921739.1	calcium and integrin-binding protein 1 [Bos taurus];PREDICTED: calcium and integrin-binding protein 1 isoform X1 [Capra hircus]
TXNIP	2886	339.97	333.36	534.38	1089	692.43	1322.84	1.44067569558391	8.25308893314126e-05	0.000975389817477849	TXNIP	XP_005677789.1	PREDICTED: thioredoxin-interacting protein [Capra hircus]
SYNRG	6272	11.66	21.64	15.23	40.35	37.71	41.85	1.43873414574015	1.47441305913553e-06	2.95239878737987e-05	SYNRG	XP_017919686.1;XP_017919683.1;XP_017919672.1;XP_017919679.1;XP_017919681.1;XP_017919670.1;XP_017919677.1;XP_017919671.1;XP_017919674.1;XP_017919684.1;XP_017919685.1;XP_017919673.1;XP_017919682.1;XP_017919678.1;XP_017919680.1	PREDICTED: synergin gamma isoform X16 [Capra hircus];PREDICTED: synergin gamma isoform X13 [Capra hircus];PREDICTED: synergin gamma isoform X3 [Capra hircus];PREDICTED: synergin gamma isoform X9 [Capra hircus];PREDICTED: synergin gamma isoform X11 [Capra hircus];PREDICTED: synergin gamma isoform X1 [Capra hircus];PREDICTED: synergin gamma isoform X7 [Capra hircus];PREDICTED: synergin gamma isofor…
FASN	8198	21.28	16.81	13.87	40.93	25.37	61.87	1.43763937325043	4.28777418170397e-05	0.000557670194116776	FASN	ABB36643.1	fatty acid synthase [Capra hircus]
LIMK2	3461	20.64	15.28	16.15	41.24	34.81	51.57	1.43650682792265	1.2005645162911e-09	4.90405498042405e-08	LIMK2	OWK14214.1	LIMK2 [Cervus elaphus hippelaphus]
novel.13745	6939	0.37	0.54	0.46	1.16	1.39	0.89	1.43623954280617	2.67241226518626e-05	0.000370209219405493	-	KAB0340697.1	hypothetical protein FD754_022907 [Muntiacus muntjak]
LGALS4	1407	2.36	1.35	2.95	6.32	3.3	8.12	1.43474037722192	0.00347694268879598	0.0219335263098856	LGALS4	XP_005692436.1	PREDICTED: galectin-4 isoform X1 [Capra hircus]
PRRG4	5118	3.78	6.3	3.45	11.3	10.06	12.18	1.43453249290938	8.44614269965691e-07	1.78791942901309e-05	PRRG4	XP_017914772.1	PREDICTED: transmembrane gamma-carboxyglutamic acid protein 4 [Capra hircus]
TAF4B	4754	0.86	0.72	1.31	2.48	2.26	2.61	1.43204022062021	8.37299564341193e-05	0.000986846869963515	TAF4B	XP_013829783.2	PREDICTED: transcription initiation factor TFIID subunit 4B [Capra hircus]
novel.10000	2578	0.72	0.49	1.16	1.94	1.85	2.27	1.43185112613425	0.00212958550841934	0.0147887117756619	-	KAB0368172.1	hypothetical protein FD755_019938 [Muntiacus reevesi]
TMTC1	8099	5.81	5.81	6.08	14.15	15.54	12.64	1.43177875003776	1.18112179761836e-11	6.67831130095473e-10	TMTC1	XP_032203439.1;XP_027823595.1;XP_017903852.1;XP_020767343.1	protein O-mannosyl-transferase TMTC1 isoform X4 [Mustela erminea];protein O-mannosyl-transferase TMTC1 isoform X2 [Ovis aries];PREDICTED: transmembrane and TPR repeat-containing protein 1 [Capra hircus];transmembrane and TPR repeat-containing protein 1 [Odocoileus virginianus texanus]
XPR1	8045	6.89	9.33	8.53	21.52	21.85	18.34	1.43094382367367	2.92024397125183e-09	1.12243939116846e-07	XPR1	XP_017916161.1	PREDICTED: xenotropic and polytropic retrovirus receptor 1 [Capra hircus]
FRMD4A	4686	6.67	6.21	6.56	16.77	16.87	14.73	1.42846133444392	1.27731519660836e-13	9.30318451333129e-12	FRMD4A	XP_017912618.1	PREDICTED: FERM domain-containing protein 4A [Capra hircus]
KLF5	3106	26.95	36.19	24.53	78.45	61.05	78.64	1.42795205064173	3.42755399590102e-09	1.29200745887595e-07	KLF5	XP_004012234.2	Krueppel-like factor 5 [Ovis aries]
RNF128	2837	3.8	7.06	8.16	16.06	14.95	17.61	1.42770508996504	0.000126595795451868	0.00140280415733823	RNF128	XP_001492086.2;XP_017899718.1	E3 ubiquitin-protein ligase RNF128 isoform X1 [Equus caballus];PREDICTED: E3 ubiquitin-protein ligase RNF128 isoform X2 [Capra hircus]
PSMB8	1242	86.33	44.39	85.52	174.21	177.57	208.99	1.4272163995783	9.0167391955528e-06	0.000144990086873755	PSMB8	XP_017894390.1	PREDICTED: proteasome subunit beta type-8 [Capra hircus]
MFSD4A	4105	4.08	3	1.66	7.15	10.28	3.71	1.42713857449494	0.00139379900039862	0.0105708313881273	MFSD4A	XP_017915542.1	PREDICTED: major facilitator superfamily domain-containing protein 4A [Capra hircus]
PTGS1	2662	4.13	10.5	2.42	13.77	8.96	19.32	1.4269363985227	0.00755349990682433	0.0404421876396779	PTGS1	XP_006057797.2	prostaglandin G/H synthase 1 isoform X2 [Bubalus bubalis]
LOC102186466	3366	6.34	9.02	10.47	23.11	23.96	21.28	1.42691780402957	1.20761902128709e-06	2.47113355155948e-05	LOC102186466	XP_017904029.1;XP_010833937.1	PREDICTED: complement C1r subcomponent-like protein [Capra hircus];PREDICTED: complement C1r subcomponent-like protein isoform X1 [Bison bison bison]
ARID5A	2203	2.86	2.31	5.92	7.91	11.75	9.05	1.4259818143249	0.00193863033404979	0.0137108003151395	ARID5A	XP_017910340.1	PREDICTED: AT-rich interactive domain-containing protein 5A isoform X1 [Capra hircus]
FAM84B	4818	6.57	12.95	23.01	39.12	35.51	34.9	1.4259064072174	0.0025867326582928	0.0172604154956768	FAM84B	XP_017914050.1	PREDICTED: protein FAM84B [Capra hircus]
TAP2	2834	37.87	18.48	27.54	60.18	78.8	68.67	1.42572011543559	2.63629979872611e-06	4.99942960948184e-05	TAP2	XP_017894392.1	PREDICTED: antigen peptide transporter 2 [Capra hircus]
LOC102171110	2415	1.11	0.43	0.43	1.31	1.26	2.18	1.42566505472861	0.00560476765077816	0.0321302128454161	LOC102171110	XP_005676876.2	PREDICTED: hyphal wall protein 1 [Capra hircus]
STRADB	2175	18.62	21.15	11.7	47.35	50.35	30.89	1.42468010700019	2.48120356284684e-06	4.73876797789574e-05	STRADB	XP_023568162.1;XP_017916375.1	STE20-related kinase adapter protein beta isoform X2 [Octodon degus];PREDICTED: STE20-related kinase adapter protein beta [Capra hircus]
ABLIM3	4084	3.15	3.17	7.67	12.21	13.26	11.01	1.42166777562918	0.00129772631396381	0.0099688765040495	ABLIM3	XP_010848819.1;XP_010805783.1;KAF6347666.1;XP_013821132.2;NP_001092597.1;XP_005209673.1;XP_010805781.1;XP_005209671.1;XP_013821133.2;XP_005209672.1;KAF6347665.1	PREDICTED: actin-binding LIM protein 3 isoform X3 [Bison bison bison];actin-binding LIM protein 3 isoform X6 [Bos taurus];actin binding LIM protein family member 3 [Myotis myotis];PREDICTED: actin-binding LIM protein 3 isoform X2 [Capra hircus];actin-binding LIM protein 3 [Bos taurus];actin-binding LIM protein 3 isoform X5 [Bos taurus];actin-binding LIM protein 3 isoform X3 [Bos taurus];actin-bin…
FAM46C	5605	4.38	4.76	12.29	17.1	16.14	21.75	1.42071602847673	0.00276953896374781	0.0182927495158578	FAM46C	XP_020761821.1	protein FAM46C isoform X1 [Odocoileus virginianus texanus]
MBTD1	5381	10.89	14.02	8.91	28.61	32.11	21.13	1.41890295620495	1.29816533958801e-07	3.43502222738768e-06	MBTD1	XP_029782570.1;XP_017920321.1;XP_017920322.1;XP_017920320.1;XP_017920323.1	MBT domain-containing protein 1 isoform X9 [Suricata suricatta];PREDICTED: MBT domain-containing protein 1 isoform X2 [Capra hircus];PREDICTED: MBT domain-containing protein 1 isoform X3 [Capra hircus];PREDICTED: MBT domain-containing protein 1 isoform X1 [Capra hircus];PREDICTED: MBT domain-containing protein 1 isoform X4 [Capra hircus]
SFMBT2	7368	2.88	1.91	2.34	6.11	5.8	5.48	1.41871321986813	1.03401684673883e-09	4.27247807096742e-08	SFMBT2	XP_017912450.1	PREDICTED: scm-like with four MBT domains protein 2 [Capra hircus]
SCIN	3018	15.09	23.37	14.64	45.71	38.05	47.66	1.41773736344544	1.37569091869063e-07	3.61788189461283e-06	SCIN	XP_017902855.1	PREDICTED: adseverin [Capra hircus]
RFFL	5061	15.74	40.26	19.77	51.71	57.57	50.12	1.41741027503046	0.000156300000772457	0.00167661598432202	RFFL	XP_017919722.1;XP_032472565.1;XP_017919720.1	PREDICTED: E3 ubiquitin-protein ligase rififylin isoform X2 [Capra hircus];E3 ubiquitin-protein ligase rififylin isoform X2 [Phocoena sinus];PREDICTED: E3 ubiquitin-protein ligase rififylin isoform X1 [Capra hircus]
LOC102184002	2741	0.81	1.13	1.29	2.89	1.57	3.7	1.41694134065278	0.00161334748304454	0.0118673002467288	LOC102184002	XP_005675070.2	PREDICTED: solute carrier family 15 member 2 [Capra hircus]
TDO2	2861	0.33	0.4	0.33	1.06	0.61	0.98	1.41690085711674	0.001812047337077	0.013008235577827	TDO2	XP_005691368.1	PREDICTED: tryptophan 2,3-dioxygenase [Capra hircus]
C11H2orf81	2080	1.06	0.52	0.29	1.29	1.45	1.71	1.41511249199325	0.00715152641911813	0.0388318667276149	C11H2orf81	XP_017910494.1	PREDICTED: LOW QUALITY PROTEIN: uncharacterized protein C2orf81 homolog [Capra hircus]
CDCP1	5770	5.82	9.54	7.92	20.57	21.38	15.67	1.41507091854908	1.78582691222688e-06	3.52667987464216e-05	CDCP1	XP_017893881.1	PREDICTED: CUB domain-containing protein 1 [Capra hircus]
LOC102176015	3221	13.4	14.36	13.02	36.02	29.65	34.7	1.41311429205336	2.87445303330873e-13	2.01174260174825e-11	LOC102176015	XP_005679115.2;XP_017902796.1;XP_017902795.1	PREDICTED: solute carrier family 25 member 40 isoform X1 [Capra hircus];PREDICTED: solute carrier family 25 member 40 isoform X3 [Capra hircus];PREDICTED: solute carrier family 25 member 40 isoform X2 [Capra hircus]
FAM83G	3122	2.78	2.39	2.81	6.28	6.17	7.32	1.41297595709465	2.37221407809609e-09	9.25034331796237e-08	FAM83G	XP_017920247.1	PREDICTED: protein FAM83G [Capra hircus]
SERINC2	1872	21.69	44.44	25.94	78.22	78.57	73.93	1.41277233458065	1.80851558669124e-05	0.000263979387878044	SERINC2	XP_017912889.1;XP_017912884.1	PREDICTED: serine incorporator 2 isoform X2 [Capra hircus];PREDICTED: serine incorporator 2 isoform X1 [Capra hircus]
C23H6orf141	2410	3.09	5.97	2.66	12.17	12.19	12.08	1.40855646352731	0.00109918958824648	0.00867640980641583	C23H6orf141	KAB0368175.1;XP_013826282.2	hypothetical protein FD755_019941 [Muntiacus reevesi];PREDICTED: uncharacterized protein C6orf141 homolog [Capra hircus]
LOC102173776	5097	1.91	2.04	1.72	6.93	7.39	6.47	1.40811560139303	1.0001756324071e-13	7.33439373307133e-12	LOC102173776	KAB0339042.1	hypothetical protein FD754_024182, partial [Muntiacus muntjak]
BEGAIN	2657	0.27	0.34	0.47	0.87	0.66	1.2	1.40794031259961	0.00601125181332905	0.0340336644166503	BEGAIN	XP_017922094.1;XP_017922095.1	PREDICTED: brain-enriched guanylate kinase-associated protein isoform X1 [Capra hircus];PREDICTED: brain-enriched guanylate kinase-associated protein isoform X2 [Capra hircus]
UBALD2	1560	15.47	15.25	16.93	37.47	38.48	43.72	1.40705739339074	5.21435250576983e-11	2.69316293122525e-09	UBALD2	XP_017919242.1;XP_017919244.1	PREDICTED: UBA-like domain-containing protein 2 isoform X1 [Capra hircus];PREDICTED: UBA-like domain-containing protein 2 isoform X2 [Capra hircus]
TUFT1	2653	4.64	3.15	2.49	7.99	9.29	7.48	1.40651628822361	2.13543038741615e-07	5.33359365614641e-06	TUFT1	XP_013817868.1;XP_005677650.1;XP_005677649.1;XP_027830716.1	PREDICTED: tuftelin isoform X3 [Capra hircus];PREDICTED: tuftelin isoform X2 [Capra hircus];PREDICTED: tuftelin isoform X1 [Capra hircus];tuftelin isoform X4 [Ovis aries]
SLC15A3	2066	20.54	16.54	37.99	58.63	55.28	72	1.40536730497234	0.000350315240193503	0.00332605976615007	SLC15A3	XP_017898692.1	PREDICTED: solute carrier family 15 member 3 [Capra hircus]
ANKRD66	2493	0.88	1.15	0.72	2.27	2.42	2.07	1.40469262869406	1.89225413264556e-05	0.000274709272256909	ANKRD66	XP_017894662.1	PREDICTED: ankyrin repeat domain-containing protein 66 [Capra hircus]
TMCC3	2559	6.99	6.76	6.35	17.17	16.45	15.09	1.4009453583027	2.6342259448799e-14	2.16026636075151e-12	TMCC3	XP_017903119.1;XP_017903118.1	PREDICTED: transmembrane and coiled-coil domains protein 3 isoform X2 [Capra hircus];PREDICTED: transmembrane and coiled-coil domains protein 3 isoform X1 [Capra hircus]
GHSR	2769	0.46	0.25	0.42	1.11	0.74	0.92	1.4008239424819	0.00339337905547395	0.0214784838627234	GHSR	XP_024840812.1	growth hormone secretagogue receptor type 1 isoform X1 [Bos taurus]
CXCL9	2636	42.21	44.04	36.6	110.01	47.98	142.83	1.39974815108593	0.000366110748734198	0.00345617554802415	CXCL9	XP_013820190.2;XP_005681846.2	PREDICTED: C-X-C motif chemokine 9 isoform X2 [Capra hircus];PREDICTED: C-X-C motif chemokine 9 isoform X1 [Capra hircus]
BACE2	2174	23.27	67.48	35.04	109.5	85.39	116.76	1.39751615828442	0.000786124609387183	0.00653663829616603	BACE2	XP_017907120.1	PREDICTED: beta-secretase 2 [Capra hircus]
RALGPS2	7689	3.73	6.08	8.65	15.9	14.8	14.63	1.39664648469763	0.000229396507900418	0.00231074232008832	RALGPS2	XP_005909926.1;XP_005909925.1	PREDICTED: ras-specific guanine nucleotide-releasing factor RalGPS2 isoform X2 [Bos mutus];PREDICTED: ras-specific guanine nucleotide-releasing factor RalGPS2 isoform X1 [Bos mutus]
AMACR	1586	9.51	9.27	10.44	24.66	28.47	19.69	1.39618176725587	1.20373715379579e-07	3.22011717133402e-06	AMACR	XP_017921241.1	PREDICTED: alpha-methylacyl-CoA racemase [Capra hircus]
C7H19orf66	1252	25.49	10.52	14.67	35.67	51.74	36.31	1.39502997195282	7.64890019780829e-05	0.000912516766519205	C7H19orf66	XP_017906504.1	PREDICTED: repressor of yield of DENV protein [Capra hircus]
novel.1936	2036	7.54	5.5	3.75	12.87	17.18	10.23	1.39340221072382	1.745051865067e-05	0.000255932999131943	env	XP_017899605.1	PREDICTED: LOW QUALITY PROTEIN: uncharacterized protein LOC108634447 [Capra hircus]
FOXO1	5739	12.65	19.97	26.35	51.82	55.1	38.66	1.39028682018023	0.00016420481406166	0.00175092041435673	FOXO1	XP_017912175.1	PREDICTED: forkhead box protein O1 [Capra hircus]
CCDC125	3171	7.08	9.97	7.8	29.8	32.5	18.04	1.39009454669971	4.03598982795013e-06	7.20841874009447e-05	CCDC125	XP_017921053.1;XP_017921054.1;XP_005694660.2	PREDICTED: coiled-coil domain-containing protein 125 isoform X2 [Capra hircus];PREDICTED: coiled-coil domain-containing protein 125 isoform X3 [Capra hircus];PREDICTED: coiled-coil domain-containing protein 125 isoform X1 [Capra hircus]
LOC106503045	5431	2.17	1.18	1.21	3.63	3.22	3.95	1.38870629553791	3.2129247615781e-06	5.9288015332984e-05	LOC106503045	-	-
LIPH	4094	0.61	1.29	1.63	3.22	1.74	3.81	1.3874776733574	0.00554020199346223	0.031862093156191	LIPH	XP_017902468.1	PREDICTED: lipase member H [Capra hircus]
TFEC	3258	1	1.1	1.04	3.66	2	4.87	1.38373119024903	0.000433488655637877	0.00397691599275637	TFEC	XP_025146938.1;XP_004007922.1	LOW QUALITY PROTEIN: transcription factor EC [Bubalus bubalis];transcription factor EC isoform X2 [Ovis aries]
FADS2	3105	29.1	44.13	80.51	122.08	149.99	112.64	1.38295704307724	0.00151677143775072	0.0113046951909076	FADS2	XP_017898545.1	PREDICTED: fatty acid desaturase 2 [Capra hircus]
LYN	3669	8.34	8.87	8.27	22.27	15.51	28.32	1.38180206295416	1.5891948912452e-06	3.16161494752725e-05	LYN	XP_012038754.1;NP_001155364.1;AAH59394.1	tyrosine-protein kinase Lyn isoform X1 [Ovis aries];tyrosine-protein kinase Lyn [Ovis aries];LYN protein, partial [Homo sapiens]
KLF6	4104	20.96	16.96	19.16	44.77	41.88	50.65	1.38058615157848	3.54625140060591e-12	2.17079081462731e-10	KLF6	XP_006058478.1;XP_024856153.1	Krueppel-like factor 6 [Bubalus bubalis];Krueppel-like factor 6 isoform X1 [Bos taurus]
PSEN1	2890	33.87	44	40.59	103.45	94.68	87.04	1.37904400523607	6.1827365700809e-09	2.1706254566137e-07	PSEN1	XP_005686103.1;XP_005686102.1;XP_012037388.1;XP_013822724.1	PREDICTED: presenilin-1 isoform X2 [Capra hircus];PREDICTED: presenilin-1 isoform X1 [Capra hircus];presenilin-1 isoform X2 [Ovis aries];PREDICTED: presenilin-1 isoform X3 [Capra hircus]
novel.76	1325	41.98	68.87	112.75	185.33	228.24	157.76	1.37712127680692	0.00162942521683368	0.0119625592454383	-	TKS65342.1	hypothetical protein D9C73_028514 [Collichthys lucidus]
FAM110A	1631	4.21	3.07	2.45	6.8	8.36	8.2	1.37673426404753	3.08077089799312e-07	7.37120751829401e-06	FAM110A	XP_024856538.1;XP_026934475.1	protein FAM110A isoform X1 [Bos taurus];protein FAM110A isoform X1 [Lagenorhynchus obliquidens]
PODN	2997	19.37	16.23	19.55	45.9	52.25	34.01	1.37613153364745	1.62494795987761e-07	4.17627175429789e-06	PODN	XP_014947473.2;XP_017899769.1;NP_001179156.1	LOW QUALITY PROTEIN: podocan [Ovis aries];PREDICTED: podocan [Capra hircus];podocan [Bos taurus]
ADORA2B	2374	4.95	5.54	5.1	12.35	13.04	12.28	1.37185703571624	3.39947015590428e-11	1.78584390635108e-09	ADORA2B	XP_005694296.2	PREDICTED: adenosine receptor A2b [Capra hircus]
TIMP2	3703	204.23	164.18	143.41	428.09	523.62	260.74	1.37175393343859	7.32487023689625e-06	0.000121436853325581	TIMP2	NP_001159658.1	metalloproteinase inhibitor 2 precursor [Ovis aries]
TMEM19	5496	12.88	21.26	9.91	34.6	43.64	25.87	1.37061472364535	7.21741068058444e-05	0.000868271477508607	TMEM19	XP_013819092.1;XP_005679775.1	PREDICTED: transmembrane protein 19 isoform X2 [Capra hircus];PREDICTED: transmembrane protein 19 isoform X1 [Capra hircus]
RIPK3	1906	13.37	18.45	31.3	51.8	48.85	56.28	1.36997990343134	0.000536659182872654	0.00474891525064524	RIPK3	XP_017910134.1;XP_005685260.2;XP_013822279.2;XP_013822278.2	PREDICTED: receptor-interacting serine/threonine-protein kinase 3 isoform X2 [Capra hircus];PREDICTED: receptor-interacting serine/threonine-protein kinase 3 isoform X1 [Capra hircus];PREDICTED: receptor-interacting serine/threonine-protein kinase 3 isoform X4 [Capra hircus];PREDICTED: receptor-interacting serine/threonine-protein kinase 3 isoform X3 [Capra hircus]
CTPS1	2799	22.8	6.81	17.19	34.29	28.9	44.59	1.36958489207045	0.0015227644832211	0.0113407686954899	CTPS1	XP_022431117.1;XP_010860988.1;XP_014947381.1	CTP synthase 1 isoform X4 [Delphinapterus leucas];PREDICTED: CTP synthase 1 isoform X1 [Bison bison bison];CTP synthase 1 isoform X2 [Ovis aries]
COBL	5373	7.6	4.86	4.41	13.83	18.01	7.95	1.3677385687056	0.000197816138373906	0.00203850242163153	COBL	XP_017902946.1	PREDICTED: protein cordon-bleu [Capra hircus]
NHS	8585	5.25	3.19	3.99	10.01	8.99	10.15	1.36696562651756	2.79037720967843e-08	8.61408688608487e-07	NHS	XP_027388910.1;XP_017899246.1;XP_017899245.1	Nance-Horan syndrome protein isoform X3 [Bos indicus x Bos taurus];PREDICTED: Nance-Horan syndrome protein isoform X2 [Capra hircus];PREDICTED: Nance-Horan syndrome protein isoform X1 [Capra hircus]
LOC106502791	2249	2.85	4.66	6.13	16.3	8.78	22.4	1.36636284864138	0.000236252216884975	0.00237201641681803	LOC106502791	KAB0345000.1;TEA15321.1;KAB0366945.1	hypothetical protein FD754_021926, partial [Muntiacus muntjak];hypothetical protein DBR06_SOUSAS5010020, partial [Sousa chinensis];hypothetical protein FD755_020269, partial [Muntiacus reevesi]
HIGD1A	1430	35.72	77.07	86.59	172.09	144.45	183.98	1.36514397566196	0.000653719589640237	0.00560040634091313	HIGD1A	XP_033037451.1;OWK02439.1;TEA30826.1	LOW QUALITY PROTEIN: HIG1 domain family member 1A, mitochondrial-like [Trachypithecus francoisi];hypothetical protein Celaphus_00010294 [Cervus elaphus hippelaphus];hypothetical protein DBR06_SOUSAS31610018, partial [Sousa chinensis]
GPRIN1	4388	0.56	0.3	0.39	0.99	1.09	0.84	1.36460565122063	0.000298485516398073	0.00288755506768527	GPRIN1	XP_027826389.1	G protein-regulated inducer of neurite outgrowth 1 [Ovis aries]
DCDC2	7818	3.39	11.23	4.19	17.07	14.67	14.43	1.3639522609281	0.00310234172418143	0.0200411648483951	DCDC2	XP_005696843.1	PREDICTED: doublecortin domain-containing protein 2 [Capra hircus]
TAF3	4809	4.24	3.52	5.29	11.37	10.13	9.81	1.36234495336313	9.4024588053632e-07	1.96901783520501e-05	TAF3	XP_017912456.1	PREDICTED: transcription initiation factor TFIID subunit 3 [Capra hircus]
novel.5360	21891	0.61	0.93	0.59	1.65	1.76	1.58	1.36204571773134	2.31431746798232e-07	5.69592498477297e-06	-	KAB0368172.1	hypothetical protein FD755_019938 [Muntiacus reevesi]
LOC108635666	2062	0.37	1.04	0.85	2.16	1.73	1.68	1.36191286046851	0.00749731386269839	0.0402115041572485	LOC108635666	XP_017919028.1	PREDICTED: retrovirus-related Env polyprotein from Fv-4 locus [Capra hircus]
SV2B	5586	1.23	2.02	0.63	3.02	4.43	1.52	1.36046361418149	0.00804506697840519	0.042606928542769	SV2B	XP_005694993.1	PREDICTED: synaptic vesicle glycoprotein 2B [Capra hircus]
BICDL1	3028	2.56	4.31	1.96	5.82	9.52	5.44	1.36006029803394	0.000549187351398008	0.00484792088419786	BICDL1	XP_017916633.1;XP_017916634.1;XP_017916631.1;XP_017916632.1	PREDICTED: bicaudal D-related protein 1 isoform X3 [Capra hircus];PREDICTED: bicaudal D-related protein 1 isoform X4 [Capra hircus];PREDICTED: bicaudal D-related protein 1 isoform X1 [Capra hircus];PREDICTED: bicaudal D-related protein 1 isoform X2 [Capra hircus]
NECTIN2	2741	24.9	30.55	31.13	71.15	77.36	61.1	1.35939539957868	9.01190925672031e-08	2.48562108202686e-06	NECTIN2	XP_017918047.1;XP_017918046.1	PREDICTED: nectin-2 isoform X2 [Capra hircus];PREDICTED: nectin-2 isoform X1 [Capra hircus]
LOC102186926	2549	3.61	8.25	3.5	11.95	18.59	5.64	1.35675288332054	0.00870669657113844	0.0452630250489912	LOC102186926	XP_017900194.1;XP_027822775.1	PREDICTED: kinesin-like protein KIF1A [Capra hircus];kinesin-like protein KIF1A isoform X11 [Ovis aries]
ASGR1	1303	1.39	1.86	1.51	3.64	4.24	3.81	1.3553258562849	0.000100391227081753	0.00115040314937523	ASGR1	XP_005693537.1	PREDICTED: asialoglycoprotein receptor 1 [Capra hircus]
LOC108633919	1471	1.32	0.94	0.64	2.06	2.53	1.26	1.35483283530505	0.00508844353106979	0.0297254751790554	LOC108633919	-	-
WFDC1	1291	46.88	36.48	132.83	161.13	203.37	183.7	1.35314498774739	0.00983989396511199	0.0499318993434805	WFDC1	DAA20330.1	TPA: WAP four-disulfide core domain 1-like [Bos taurus]
NDRG1	2963	33.72	30.64	33.46	75.07	65.28	91.64	1.35160887528979	1.22877421085138e-09	4.99566780187767e-08	NDRG1	XP_017914078.1;XP_017914079.1	PREDICTED: protein NDRG1 isoform X1 [Capra hircus];PREDICTED: protein NDRG1 isoform X2 [Capra hircus]
RHOBTB2	5238	11.65	7.64	11.22	23.27	34.45	16.1	1.35152214389213	0.000157196210627621	0.00168370776747012	RHOBTB2	XP_027405704.1;XP_031548374.1;XP_027405701.1	rho-related BTB domain-containing protein 2 isoform X3 [Bos indicus x Bos taurus];rho-related BTB domain-containing protein 2 isoform X1 [Vicugna pacos];rho-related BTB domain-containing protein 2 isoform X1 [Bos indicus x Bos taurus]
ZNRF2	4743	4.8	6.93	6.57	15.41	16.84	11.24	1.35071776685917	6.13481485910071e-06	0.000103789474065069	ZNRF2	XP_012591324.1	E3 ubiquitin-protein ligase ZNRF2 isoform X1 [Microcebus murinus]
novel.5689	639	7.56	7.49	9.08	17.09	32.81	13.1	1.34956602838618	0.00340068664717745	0.0215156517377075	-	-	-
BTC	3259	1.46	1.31	0.45	2.3	2.68	2.39	1.34903197516754	0.00191286704427514	0.0135989180659812	BTC	XP_017905075.1	PREDICTED: probetacellulin [Capra hircus]
ITGA3	4610	12.63	12.26	12.81	29.47	29.26	30.12	1.34856887981215	3.45003746444338e-14	2.70538339273834e-12	ITGA3	XP_027830491.1	integrin alpha-3 isoform X1 [Ovis aries]
novel.3990	2489	0.83	0.88	0.83	1.54	3.18	1.27	1.3455951350721	0.00419530269604321	0.0255499642083856	Pol	KAB0369578.1	hypothetical protein FD755_018571, partial [Muntiacus reevesi]
MARC1	2625	3.2	5.16	1.54	7.93	8.99	6.04	1.34557951496548	0.0020653590951919	0.014433028509695	MARC1	XP_017915667.1	PREDICTED: mitochondrial amidoxime-reducing component 1 [Capra hircus]
RASGEF1A	3406	2.69	2.64	2.19	6.17	5.39	7.03	1.34544738172813	3.38518687443159e-10	1.52078134568162e-08	RASGEF1A	XP_013831033.2;XP_017897877.1;XP_005699091.2;XP_017897875.1;XP_017897876.1;XP_017897878.1	PREDICTED: ras-GEF domain-containing family member 1A isoform X3 [Capra hircus];PREDICTED: ras-GEF domain-containing family member 1A isoform X4 [Capra hircus];PREDICTED: ras-GEF domain-containing family member 1A isoform X6 [Capra hircus];PREDICTED: ras-GEF domain-containing family member 1A isoform X1 [Capra hircus];PREDICTED: ras-GEF domain-containing family member 1A isoform X2 [Capra hircus]…
MAT2B	2738	39.58	52.32	40.27	95.34	92.5	101.06	1.34494948114433	7.83108246359812e-11	3.96836409936012e-09	MAT2B	XP_004009097.1;XP_004689857.2	methionine adenosyltransferase 2 subunit beta isoform X1 [Ovis aries];PREDICTED: methionine adenosyltransferase 2 subunit beta isoform X1 [Condylura cristata]
CWF19L2	3232	13.39	14.85	10.79	30.49	26.62	34.2	1.34480151506452	8.23965025952207e-11	4.15580106751388e-09	CWF19L2	XP_017915339.1	PREDICTED: CWF19-like protein 2 [Capra hircus]
SPATA9	6957	3.1	7.21	6.07	12.63	16.55	9.06	1.34405565959478	0.000329235510895838	0.00314957889007479	SPATA9	XP_025147995.1;XP_017905515.1;XP_014951690.2	spermatogenesis-associated protein 9 isoform X1 [Bubalus bubalis];PREDICTED: spermatogenesis-associated protein 9 isoform X2 [Capra hircus];spermatogenesis-associated protein 9 isoform X3 [Ovis aries]
IVNS1ABP	4540	41.88	58.47	75.34	145.32	163.92	113.14	1.34404658829164	6.82017612579166e-05	0.000826033282067416	IVNS1ABP	XP_020757583.1	influenza virus NS1A-binding protein [Odocoileus virginianus texanus]
FAM107A	3030	9.07	5.09	4.96	14.87	13.78	15.29	1.34207290160065	1.08739342342702e-06	2.24651298997625e-05	FAM107A	XP_006041433.1;XP_013829085.1;XP_014334685.1	protein FAM107A isoform X1 [Bubalus bubalis];PREDICTED: protein FAM107A isoform X1 [Capra hircus];PREDICTED: protein FAM107A isoform X1 [Bos mutus]
DGKD	4921	9.31	5.2	6.65	15.32	14.9	18.74	1.34069453910724	8.29482083458051e-07	1.76244700731623e-05	DGKD	XP_017896532.1;XP_017896525.1	PREDICTED: diacylglycerol kinase delta isoform X2 [Capra hircus];PREDICTED: diacylglycerol kinase delta isoform X1 [Capra hircus]
MYZAP	2464	4.86	3.7	6.01	11.28	9.35	12.89	1.34024252337997	4.42433022925402e-05	0.000571624529800071	MYZAP	XP_005685775.2;XP_013822566.2	PREDICTED: myocardial zonula adherens protein isoform X1 [Capra hircus];PREDICTED: myocardial zonula adherens protein isoform X2 [Capra hircus]
SLC26A1	5945	0.44	0.65	0.51	1.22	0.85	1.74	1.33933111755114	0.000608849449607681	0.00527702270039155	SLC26A1	XP_017905365.1	PREDICTED: sulfate anion transporter 1 [Capra hircus]
TMEM125	1788	12.6	15	10.27	27.46	24.92	37.07	1.33910085369626	2.67589010078269e-07	6.48918450399739e-06	TMEM125	OWK05400.1	TMEM125 [Cervus elaphus hippelaphus]
AGRN	7502	38.3	19.42	11.36	47.1	58.27	50.08	1.33824891954418	0.000629287224682887	0.00543006638937209	AGRN	XP_017916050.1;XP_017916049.1;XP_017916053.1;XP_017916051.1;XP_017916054.1	PREDICTED: agrin isoform X2 [Capra hircus];PREDICTED: agrin isoform X1 [Capra hircus];PREDICTED: agrin isoform X4 [Capra hircus];PREDICTED: agrin isoform X3 [Capra hircus];PREDICTED: agrin isoform X5 [Capra hircus]
GTF2E1	3771	7.72	9.02	8.94	19.77	13.51	24.12	1.33746075607051	9.37344179857906e-07	1.96677510238545e-05	GTF2E1	XP_027836104.1	general transcription factor IIE subunit 1 isoform X2 [Ovis aries]
SSFA2	5040	7.67	11.37	13.02	25.9	35.55	13.89	1.33728447800457	0.00128451706240485	0.00988861827403458	SSFA2	XP_017920867.1;XP_017920850.1;XP_017920858.1	PREDICTED: sperm-specific antigen 2 isoform X3 [Capra hircus];PREDICTED: sperm-specific antigen 2 isoform X1 [Capra hircus];PREDICTED: sperm-specific antigen 2 isoform X2 [Capra hircus]
HDHD3	1629	3.17	3.33	3.21	6.49	7.63	9.02	1.33669633644547	7.56360476321152e-07	1.63000613783714e-05	HDHD3	XP_005684382.1	PREDICTED: haloacid dehalogenase-like hydrolase domain-containing protein 3 [Capra hircus]
CDH1	4610	32.93	52.85	54.48	121.72	95.1	114.59	1.33497497134818	1.54157157064794e-05	0.000229537122432028	CDH1	XP_005692237.1	PREDICTED: cadherin-1 [Capra hircus]
novel.15578	3976	12.62	10.21	7.57	21.8	23.43	21.46	1.33443036053506	2.75349716578787e-09	1.06214793723731e-07	-	KAB0349612.1;ELR61013.1	hypothetical protein FD754_014469 [Muntiacus muntjak];hypothetical protein M91_09415, partial [Bos mutus]
CLIC1	1293	128.97	122.29	188.9	365	324.49	381.97	1.33278404207074	9.15379691112303e-06	0.000146557661175946	CLIC1	ELR50207.1;EPY85388.1	Chloride intracellular channel protein 1, partial [Bos mutus];chloride intracellular channel protein 1 [Camelus ferus]
CFLAR	5603	17.62	20.68	21.25	53.23	41.49	53.15	1.33196142496529	2.4607051909774e-10	1.13456462947082e-08	CFLAR	XP_017909687.1;XP_027820886.1;XP_017909676.1	PREDICTED: CASP8 and FADD-like apoptosis regulator isoform X2 [Capra hircus];CASP8 and FADD-like apoptosis regulator isoform X2 [Ovis aries];PREDICTED: CASP8 and FADD-like apoptosis regulator isoform X1 [Capra hircus]
novel.17074	2745	5.97	9.68	3.04	14.26	8.33	20.4	1.3314213293212	0.00467936591016211	0.0278275272476455	-	KAB0388005.1	hypothetical protein FD755_002961 [Muntiacus reevesi]
NET1	3187	59.86	99.28	102.85	224.28	246.35	151.09	1.3301687555749	0.000138889363823596	0.00151635003613506	NET1	XP_005688155.2;XP_017912791.1	PREDICTED: neuroepithelial cell-transforming gene 1 protein isoform X2 [Capra hircus];PREDICTED: neuroepithelial cell-transforming gene 1 protein isoform X1 [Capra hircus]
HMGCR	4625	7.83	18.19	17.43	32.92	43.97	25.79	1.32946281730141	0.00134775266318287	0.0103065899939228	HMGCR	XP_004010241.1	3-hydroxy-3-methylglutaryl-Coenzyme A reductase [Ovis aries]
USP54	5985	8.44	9.98	13.51	27.3	10.8	37.6	1.32755256094076	0.0041258185848079	0.0252197263479893	USP54	XP_017897697.1;XP_017897694.1;XP_017897695.1;XP_017897698.1;XP_017897699.1;XP_017897696.1;XP_005699264.2;XP_017897693.1	PREDICTED: inactive ubiquitin carboxyl-terminal hydrolase 54 isoform X7 [Capra hircus];PREDICTED: inactive ubiquitin carboxyl-terminal hydrolase 54 isoform X3 [Capra hircus];PREDICTED: inactive ubiquitin carboxyl-terminal hydrolase 54 isoform X4 [Capra hircus];PREDICTED: inactive ubiquitin carboxyl-terminal hydrolase 54 isoform X8 [Capra hircus];PREDICTED: inactive ubiquitin carboxyl-terminal hyd…
TNFAIP2	3793	6.14	4.89	14.64	19.91	21.61	16.97	1.32666408129274	0.00456616755826628	0.0272979065545101	TNFAIP2	XP_017921538.1;XP_027813240.1;XP_017921540.1	PREDICTED: tumor necrosis factor alpha-induced protein 2 isoform X1 [Capra hircus];tumor necrosis factor alpha-induced protein 2-like [Ovis aries];PREDICTED: tumor necrosis factor alpha-induced protein 2 [Capra hircus]
novel.3539	3391	5.72	5.9	6.29	15.32	13.3	13.24	1.32463500129668	9.58147717195046e-10	3.98968252939007e-08	KLRB1	XP_005207108.1;KAB0345975.1;OWK04049.1;XP_027823713.1	killer cell lectin-like receptor subfamily B member 1 isoform X1 [Bos taurus];hypothetical protein FD755_024373 [Muntiacus reevesi];KLRB1, partial [Cervus elaphus hippelaphus];LOW QUALITY PROTEIN: killer cell lectin-like receptor subfamily B member 1 [Ovis aries]
CBLC	1689	4.34	4.11	4.31	10.8	8.21	11.08	1.32392616817312	2.26332944752556e-07	5.59607554770244e-06	CBLC	XP_005701932.3	PREDICTED: E3 ubiquitin-protein ligase CBL-C [Capra hircus]
MAFK	2648	7.12	3.99	6.67	12.69	12.89	15.86	1.32357331604732	1.65860291446082e-05	0.000244589857378897	MAFK	XP_017900647.1	PREDICTED: transcription factor MafK isoform X1 [Capra hircus]
novel.17600	1175	3.93	6.46	4.19	6.59	13.9	14.41	1.32186180330098	0.00178673868372063	0.0128351278363161	-	-	-
TMC4	2648	5.5	11.4	9.77	22.81	13.89	26.17	1.31849710851435	0.000955717973253593	0.00771395806661408	TMC4	XP_017918901.1;XP_017918900.1	PREDICTED: transmembrane channel-like protein 4 isoform X2 [Capra hircus];PREDICTED: transmembrane channel-like protein 4 isoform X1 [Capra hircus]
XRN2	3559	34.02	36.77	40.22	94.88	83.28	77.53	1.31837803455561	3.02913911913174e-09	1.16014408402254e-07	XRN2	XP_017912757.1	PREDICTED: 5&apos;-3&apos; exoribonuclease 2 isoform X1 [Capra hircus]
RAB17	1634	0.88	0.54	0.59	1.18	1.79	1.93	1.31740423455886	0.00449168499964472	0.0269430656464425	RAB17	XP_017896160.1;XP_017896151.1	PREDICTED: ras-related protein Rab-17 isoform X2 [Capra hircus];PREDICTED: ras-related protein Rab-17 isoform X1 [Capra hircus]
RHBDL2	1546	3.96	9.81	10.47	17.71	15.73	25.12	1.31562486518023	0.00405216338367621	0.0248840532483705	RHBDL2	XP_017897531.1;XP_017897546.1	PREDICTED: rhomboid-related protein 2 isoform X1 [Capra hircus];PREDICTED: rhomboid-related protein 2 isoform X3 [Capra hircus]
ABHD17C	2636	15.3	23.78	19.1	48.74	46.1	36.96	1.31526459741203	1.08172052383425e-06	2.23694390520718e-05	ABHD17C	KAB1257002.1;XP_017921888.1	Alpha/beta hydrolase domain-containing protein 17C [Camelus dromedarius];PREDICTED: protein ABHD17C [Capra hircus]
PRRG1	4267	3	3.66	2.26	7.19	7.69	5.45	1.31509435312519	1.3540527503021e-06	2.73689345183358e-05	PRRG1	XP_027819419.1;XP_007184119.1	transmembrane gamma-carboxyglutamic acid protein 1 [Ovis aries];transmembrane gamma-carboxyglutamic acid protein 1 [Balaenoptera acutorostrata scammoni]
FAM221A	1403	1.9	2.99	1.33	4.82	6.32	3.31	1.31503053430372	0.00333445462563239	0.0212090266685428	FAM221A	XP_017902555.1;XP_017902554.1;XP_017902553.1	PREDICTED: protein FAM221A isoform X3 [Capra hircus];PREDICTED: protein FAM221A isoform X2 [Capra hircus];PREDICTED: protein FAM221A isoform X1 [Capra hircus]
LOC102168346	2581	2.77	4.04	2.7	8.48	7.33	6.23	1.31488737517442	5.65178231307527e-06	9.66063602058356e-05	LOC102168346	-	-
LOC102184912	1711	4.68	4.95	3.85	10.44	13.21	7.61	1.31436453042993	1.39476512240336e-05	0.000210596791426273	LOC102184912	XP_017909481.1	PREDICTED: acyl-coenzyme A thioesterase 4 [Capra hircus]
LOC102178567	1531	7.25	6.76	12.75	26.96	19.13	33	1.31408297556746	0.000573387956659033	0.00502644375225458	LOC102178567	XP_017920836.1;XP_024836718.1;XP_024836717.1;DAA13310.1	PREDICTED: intercellular adhesion molecule 2 [Capra hircus];intercellular adhesion molecule 2 isoform X7 [Bos taurus];intercellular adhesion molecule 2 isoform X6 [Bos taurus];TPA: transmembrane 9 superfamily member 2 [Bos taurus]
NFIL3	2083	43.97	17.36	29.42	65.89	74.41	67.79	1.31297430053684	0.000115218609755433	0.00129341016154923	NFIL3	XP_017907999.1	PREDICTED: nuclear factor interleukin-3-regulated protein [Capra hircus]
CASP7	2808	11.55	17.3	18.06	37.82	34.8	43.98	1.31218425518472	1.21174503818063e-05	0.000186768679270796	CASP7	XP_005698554.1;KAB0349625.1	PREDICTED: caspase-7 [Capra hircus];hypothetical protein FD754_014482, partial [Muntiacus muntjak]
SOX17	2353	59.08	43.85	19.01	83.27	127.43	61.99	1.3119408824885	0.00184584736053411	0.0131979621924911	SOX17	XP_017913995.1	PREDICTED: transcription factor SOX-17 [Capra hircus]
ATL3	2031	9.67	13.26	12.69	29.57	26.26	27.95	1.31177181911488	3.36059064913815e-07	7.96971861891637e-06	ATL3	XP_017898815.1	PREDICTED: atlastin-3 isoform X1 [Capra hircus]
novel.8918	2015	0.95	0.99	1	1.56	3.19	2.08	1.31093253463551	0.00170213780821091	0.0123805460214014	-	KAB0340697.1	hypothetical protein FD754_022907 [Muntiacus muntjak]
FAM174B	2572	9.62	12.69	16.59	28.45	37.95	23.93	1.30915733709992	6.03005991627493e-05	0.000744791642978701	FAM174B	AAH45729.1;GCF50260.1;XP_017921970.1	FAM174B protein, partial [Homo sapiens];hypothetical protein parPi_0011242 [Paroedura picta];PREDICTED: membrane protein FAM174B [Capra hircus]
MPZL3	4693	2.73	4.01	2.17	7.74	6.62	5.86	1.30872449856024	8.59518975322755e-06	0.000139273187811348	MPZL3	XP_005689563.1	PREDICTED: myelin protein zero-like protein 3 [Capra hircus]
CPT1A	4482	15.27	16.07	18.5	40.84	18.74	55.34	1.30847009168392	0.00127481017450705	0.00984564033409724	CPT1A	XP_017898800.1	PREDICTED: carnitine O-palmitoyltransferase 1, liver isoform [Capra hircus]
FIBIN	2113	2.3	1.07	1.59	3.25	4.22	3.83	1.30771072422195	0.000335062169083106	0.0031967787588453	FIBIN	XP_005690076.1	PREDICTED: fin bud initiation factor homolog [Capra hircus]
novel.3401	1827	1.85	1.61	0.87	3.86	3.19	2.76	1.30650109482757	0.000467985961394168	0.00423731410304049	-	TEA09823.1	hypothetical protein DBR06_SOUSAS29710008, partial [Sousa chinensis]
ERAP1	4775	15.71	12.12	14.08	33.06	32.22	30.48	1.30648157259272	5.13479361903783e-12	3.06461599162908e-10	ERAP1	XP_005683508.2;XP_012034380.2	PREDICTED: endoplasmic reticulum aminopeptidase 1 [Capra hircus];endoplasmic reticulum aminopeptidase 1 isoform X1 [Ovis aries]
KIF1A	4429	6.12	9.74	4.73	13.6	25.69	8.12	1.30579603863942	0.00499607946316631	0.0293134252718709	KIF1A	XP_017901960.1	PREDICTED: kinesin-like protein KIF1A [Capra hircus]
novel.1415	3017	1.38	1.43	0.9	3.59	5.98	2.69	1.30522739801065	0.00018175110453892	0.00190121919772309	-	XP_027383775.1;CAA10770.1	bolA-like protein 2 isoform X1 [Bos indicus x Bos taurus];reverse transcriptase-like [Bos taurus]
UCK2	1293	6.07	5.46	7.52	14.41	12.93	15.21	1.30262736107986	6.11496514893898e-06	0.000103616830591564	UCK2	NP_001179741.1;XP_017901926.1;XP_017901925.1	uridine-cytidine kinase 2 [Bos taurus];PREDICTED: uridine-cytidine kinase 2 isoform X3 [Capra hircus];PREDICTED: uridine-cytidine kinase 2 isoform X2 [Capra hircus]
ATAD1	2757	27.96	34.34	32.92	77.4	63.16	80.56	1.30150969284686	2.28458324980063e-08	7.21861113312004e-07	ATAD1	ELR48479.1;XP_002718538.2	ATPase family AAA domain-containing protein 1, partial [Bos mutus];PREDICTED: ATPase family AAA domain-containing protein 1 isoform X1 [Oryctolagus cuniculus]
MFSD6	4552	8.67	13.62	9.47	25.13	25.5	19.55	1.30114976661185	1.34254104548493e-06	2.71618049936811e-05	MFSD6	XP_005675902.2;XP_013823177.2	PREDICTED: major facilitator superfamily domain-containing protein 6 isoform X1 [Capra hircus];PREDICTED: major facilitator superfamily domain-containing protein 6 isoform X2 [Capra hircus]
LOC102168424	2185	27.29	23.18	14.74	48.37	46.79	51.98	1.30037757486831	3.39812608298949e-08	1.03270349390541e-06	LOC102168424	XP_005680023.2	PREDICTED: methyltransferase-like protein 7A [Capra hircus]
novel.12210	2978	1	0.68	0.51	1.32	2.46	1.06	1.2995525033011	0.00570148761883145	0.0326063782215099	F52C9.6	KAB0368172.1	hypothetical protein FD755_019938 [Muntiacus reevesi]
CHEK2	4335	8.14	7.12	5.17	17.77	13.94	15.69	1.29757073341445	2.12475492233599e-07	5.32701099898611e-06	CHEK2	XP_017916535.1;XP_005691665.2;XP_017916536.1	PREDICTED: serine/threonine-protein kinase Chk2 isoform X2 [Capra hircus];PREDICTED: serine/threonine-protein kinase Chk2 isoform X1 [Capra hircus];PREDICTED: serine/threonine-protein kinase Chk2 isoform X3 [Capra hircus]
PIK3C2A	7764	9.55	12.69	14.06	30.54	24.09	27.99	1.29505772964566	3.15409569679058e-06	5.8522366270503e-05	PIK3C2A	XP_017915098.1	PREDICTED: phosphatidylinositol 4-phosphate 3-kinase C2 domain-containing subunit alpha [Capra hircus]
LOC108634030	595	13.52	10.83	7.57	24.04	21.47	32.74	1.29439485449106	2.71602264931863e-05	0.000375282717963088	LOC108634030	XP_014955871.2	glycine cleavage system H protein, mitochondrial [Ovis aries]
LAMP3	3154	3.28	3.78	2.77	9.2	5.16	9.99	1.2918864850022	0.000166168901253681	0.00176799804643143	LAMP3	XP_013819651.1;XP_013819656.1	PREDICTED: lysosome-associated membrane glycoprotein 3 isoform X1 [Capra hircus];PREDICTED: lysosome-associated membrane glycoprotein 3 isoform X2 [Capra hircus]
LOC102170640	832	26.59	18.8	20.4	48.53	85.34	23.49	1.29186019444687	0.00495982098322377	0.0291572430345869	LOC102170640	XP_005695403.2;XP_025127459.1	PREDICTED: interferon alpha-inducible protein 27-like protein 2 [Capra hircus];interferon alpha-inducible protein 27-like protein 2 isoform X1 [Bubalus bubalis]
PARN	3125	19.05	35.45	37.03	70.21	86.84	47.7	1.29157150084336	0.00112421774706407	0.00882856086016759	PARN	XP_013830309.1;XP_004020831.2	PREDICTED: poly(A)-specific ribonuclease PARN isoform X3 [Capra hircus];poly(A)-specific ribonuclease PARN isoform X1 [Ovis aries]
RASD2	4385	3.6	2	2.94	6.47	7.16	5.61	1.29155928567433	1.30525472581287e-05	0.000198335947940702	RASD2	ELR54596.1	GTP-binding protein Rhes, partial [Bos mutus]
PSMA2	1478	79.4	83.21	102.07	197.5	186.17	235.39	1.29117149819789	5.23554669827041e-07	1.17545408943613e-05	PSMA2	XP_004411006.2	PREDICTED: LOW QUALITY PROTEIN: proteasome subunit alpha type-2 [Odobenus rosmarus divergens]
USP43	4104	1.45	2.8	1.2	3.64	2.74	5.86	1.29071596684172	0.00326806280145981	0.020848455270833	USP43	XP_017920136.1;XP_017920135.1	PREDICTED: ubiquitin carboxyl-terminal hydrolase 43 isoform X2 [Capra hircus];PREDICTED: ubiquitin carboxyl-terminal hydrolase 43 isoform X1 [Capra hircus]
LARS2	4248	8.91	4.6	4.41	11.74	11.91	15.74	1.28879240006884	8.02137393753645e-05	0.00095272106369214	LARS2	XP_005696106.2;XP_005696107.2	PREDICTED: probable leucine--tRNA ligase, mitochondrial isoform X1 [Capra hircus];PREDICTED: probable leucine--tRNA ligase, mitochondrial isoform X2 [Capra hircus]
novel.5926	620	5.61	3.81	3.36	11.23	9.1	10.54	1.28781144815862	0.000208838653506529	0.00213671776630537	pol	XP_027834468.1	LOW QUALITY PROTEIN: uncharacterized protein LOC114118022, partial [Ovis aries]
NMNAT3	1913	3.42	5.06	2.35	8.95	4.18	11.68	1.28717118523866	0.00503527325930801	0.0294789867164828	NMNAT3	XP_017905327.1	PREDICTED: nicotinamide/nicotinic acid mononucleotide adenylyltransferase 3 [Capra hircus]
GINS3	2339	6.45	3.56	4.3	10.07	13.96	8.07	1.28688045731648	0.000118690678001163	0.00132546149040176	GINS3	XP_008538624.1;EPY84737.1	PREDICTED: DNA replication complex GINS protein PSF3 [Equus przewalskii];DNA replication complex GINS protein PSF3 isoform c [Camelus ferus]
C16H1orf112	3495	3.48	2.94	3.89	8.35	8.92	6.12	1.28508086467361	7.98526040203457e-06	0.000130709243406187	C16H1orf112	XP_027420558.1	uncharacterized protein C1orf112 homolog isoform X1 [Bos indicus x Bos taurus]
LOC102169699	1692	9.59	13.08	7.42	24.92	21.11	24.83	1.28177402583395	1.21519097955909e-05	0.000186970495380611	LOC102169699	-	-
SERTAD4	3853	6.7	9.69	4.5	15.33	15.25	14.59	1.27889833549152	6.20084962118239e-06	0.000104659430448331	SERTAD4	XP_004013966.2	SERTA domain-containing protein 4 isoform X1 [Ovis aries]
EVA1C	3395	13.82	11.27	12.15	18.78	22.78	16.05	1.27851451899357	0.000138130445835352	0.00150959855504496	EVA1C	XP_017903272.1;XP_025137470.1;XP_017903211.1;XP_010860604.1;XP_010860603.1	PREDICTED: protein eva-1 homolog C isoform X2 [Capra hircus];protein eva-1 homolog C isoform X3 [Bubalus bubalis];PREDICTED: protein eva-1 homolog C isoform X1 [Capra hircus];PREDICTED: protein eva-1 homolog C isoform X3 [Bison bison bison];PREDICTED: protein eva-1 homolog C isoform X2 [Bison bison bison]
ADAMTS3	5842	1.57	1.86	3.52	5.47	4.15	6.36	1.27848527915723	0.00241585945984416	0.0163693334450368	ADAMTS3	XP_017905049.1	PREDICTED: A disintegrin and metalloproteinase with thrombospondin motifs 3 [Capra hircus]
INHBB	3527	14.23	5.59	13.64	26.28	12.92	33.87	1.27800239580906	0.00747795799574876	0.0401377480631171	INHBB	ELR51808.1;XP_017917150.1	Inhibin beta B chain, partial [Bos mutus];PREDICTED: inhibin beta B chain [Capra hircus]
MTUS1	3578	15.32	17.56	22.08	42.18	49.68	26.15	1.27790957927698	0.00011820347530292	0.00132208218134229	MTUS1	XP_017897401.1;XP_017897403.1;XP_017897405.1;XP_024842023.1;XP_017897404.1;XP_017897402.1;XP_017897398.1	PREDICTED: microtubule-associated tumor suppressor 1 isoform X2 [Capra hircus];PREDICTED: microtubule-associated tumor suppressor 1 isoform X4 [Capra hircus];PREDICTED: microtubule-associated tumor suppressor 1 isoform X6 [Capra hircus];microtubule-associated tumor suppressor 1 homolog isoform X5 [Bos taurus];PREDICTED: microtubule-associated tumor suppressor 1 isoform X5 [Capra hircus];PREDICTED…
PSD4	6793	6.55	5.61	5.59	13.05	13.3	13.06	1.27769491517962	6.02424843474692e-16	6.37620698861932e-14	PSD4	XP_017910831.1;XP_017910828.1	PREDICTED: PH and SEC7 domain-containing protein 4 isoform X2 [Capra hircus];PREDICTED: PH and SEC7 domain-containing protein 4 isoform X1 [Capra hircus]
LOC102171502	3735	5.27	7.16	4.07	11.93	11.41	13.21	1.27748018617086	8.39903637059879e-07	1.77970113864582e-05	LOC102171502	XP_017902792.1;XP_017902791.1;XP_005205328.1;XP_017902790.1	PREDICTED: RUN domain-containing protein 3B isoform X3 [Capra hircus];PREDICTED: RUN domain-containing protein 3B isoform X2 [Capra hircus];RUN domain-containing protein 3B isoform X3 [Bos taurus];PREDICTED: RUN domain-containing protein 3B isoform X1 [Capra hircus]
KCTD19	3137	0.67	0.46	0.51	1.4	1.03	1.19	1.27705633234524	0.000404962602999884	0.00375044245174806	KCTD19	XP_013826776.1;XP_006072112.1	PREDICTED: BTB/POZ domain-containing protein KCTD19 [Capra hircus];BTB/POZ domain-containing protein KCTD19 isoform X4 [Bubalus bubalis]
BCL6	3803	10.05	11.02	20.48	32.86	31.67	26.5	1.2767974732768	0.000812309030328227	0.00671279685601242	BCL6	XP_005675193.2;XP_011816989.1	PREDICTED: B-cell lymphoma 6 protein [Capra hircus];PREDICTED: B-cell lymphoma 6 protein isoform X1 [Colobus angolensis palliatus]
MARVELD2	5822	4.62	4.87	2.95	10.18	8.12	9.14	1.27641840705205	1.28136202639792e-07	3.39474038214373e-06	MARVELD2	XP_005694654.2	PREDICTED: MARVEL domain-containing protein 2 [Capra hircus]
FDPS	1384	24.66	37.21	42.1	74.46	121.17	46.74	1.27386401793029	0.0031995137294698	0.0205392148166681	FDPS	XP_005677443.1;AAI20219.1;XP_005677445.1	PREDICTED: farnesyl pyrophosphate synthase isoform X1 [Capra hircus];FDPS protein, partial [Bos taurus];PREDICTED: farnesyl pyrophosphate synthase isoform X2 [Capra hircus]
FKBP5	3838	49.41	91.11	20.02	126.55	94.6	130.14	1.27352206278814	0.00682195725322191	0.0374660584890807	FKBP5	XP_017894445.1	PREDICTED: peptidyl-prolyl cis-trans isomerase FKBP5 isoform X1 [Capra hircus]
GGT1	5092	6.87	9.71	5.17	15.56	25.57	15.52	1.27251245740486	3.23492008350462e-05	0.00043604449757955	GGT1	XP_017900518.1;XP_017900517.1	PREDICTED: gamma-glutamyltranspeptidase 1 [Capra hircus];PREDICTED: gamma-glutamyltransferase 5 [Capra hircus]
GGCT	1842	1.53	0.89	0.94	2.37	2.36	2.71	1.27155075006208	0.000318419383117661	0.00306247039644855	GGCT	XP_004007978.2	gamma-glutamylcyclotransferase [Ovis aries]
MAGIX	807	4.57	5.41	5.41	12.67	14.06	10.24	1.27096401969904	0.00015539477806658	0.00166857181486184	MAGIX	XP_017900633.1;XP_017900634.1	PREDICTED: PDZ domain-containing protein MAGIX isoform X1 [Capra hircus];PREDICTED: PDZ domain-containing protein MAGIX isoform X2 [Capra hircus]
LRP10	3088	93.49	62.66	72.66	167.11	161.71	167.28	1.26853987213057	5.74762523218026e-09	2.03114269306949e-07	LRP10	VCW49836.1;XP_017910054.1	unnamed protein product, partial [Gulo gulo];PREDICTED: low-density lipoprotein receptor-related protein 10 isoform X1 [Capra hircus]
TMBIM1	2507	53.07	52.53	66.84	125.02	120.45	144.68	1.26650002012146	3.23403936025877e-07	7.69507970038981e-06	TMBIM1	XP_017915052.1	PREDICTED: protein lifeguard 3 [Capra hircus]
F11R	3264	32.88	61.32	54.46	111.03	107.61	117.46	1.2664335142461	6.03154360412799e-05	0.000744791642978701	F11R	XP_005677256.1	PREDICTED: junctional adhesion molecule A [Capra hircus]
SELENBP1	1794	35.86	18.83	16.1	47.01	69.19	38.84	1.26449798747479	0.000382934602071887	0.00359132817988501	SELENBP1	XP_005677660.2	PREDICTED: selenium-binding protein 1 [Capra hircus]
LOC108635654	3437	0.45	0.62	0.65	1.66	1.12	1.11	1.26387693374292	0.00150616713960979	0.0112522625735939	LOC108635654	XP_017902072.1	PREDICTED: LOW QUALITY PROTEIN: protein NYNRIN-like, partial [Capra hircus]
ACVR1B	4975	6.19	4.91	6.92	13.51	9.82	17.64	1.26371428873223	6.53214252768554e-05	0.000795632734409588	ACVR1B	XP_007947769.1;NP_001182251.1;XP_025139997.1;XP_019802740.1	PREDICTED: activin receptor type-1B isoform X3 [Orycteropus afer afer];activin receptor type-1B precursor [Sus scrofa];activin receptor type-1B isoform X2 [Bubalus bubalis];activin receptor type-1B isoform X2 [Tursiops truncatus]
DYSF	6727	8.97	8.81	13.21	23.44	26.15	19.73	1.26271250471334	3.0896361479872e-05	0.0004190904184069	DYSF	XP_017910558.1;XP_017910559.1;XP_017910551.1;XP_017910546.1;XP_017910557.1;XP_017910555.1;XP_017910554.1;XP_017910562.1;XP_017910553.1;XP_017910544.1;XP_017910545.1;XP_017910560.1;XP_017910548.1;XP_017910563.1;XP_017910543.1;XP_017910556.1;XP_017910541.1;XP_017910542.1;XP_017910547.1;XP_017910561.1;XP_017910552.1;XP_017910549.1;XP_017910540.1	PREDICTED: dysferlin isoform X18 [Capra hircus];PREDICTED: dysferlin isoform X19 [Capra hircus];PREDICTED: dysferlin isoform X11 [Capra hircus];PREDICTED: dysferlin isoform X7 [Capra hircus];PREDICTED: dysferlin isoform X17 [Capra hircus];PREDICTED: dysferlin isoform X15 [Capra hircus];PREDICTED: dysferlin isoform X14 [Capra hircus];PREDICTED: dysferlin isoform X22 [Capra hircus];PREDICTED: dysfe…
SFXN1	3553	15.12	14.14	16.14	34.28	22.55	43.71	1.26263558171452	2.88918944865289e-05	0.000395144013327537	SFXN1	XP_017909194.1;KAF5913172.1	PREDICTED: sideroflexin-1 [Capra hircus];hypothetical protein HPG69_016787 [Diceros bicornis minor]
KLF9	5205	16.47	13.5	13.56	32.49	31.68	31.72	1.26235923201298	1.20531284341949e-14	1.07013850221947e-12	KLF9	VCW78808.1	unnamed protein product, partial [Gulo gulo]
CDC40	3607	11.45	15.73	13.97	33.25	27.05	32.37	1.26187684620559	2.30776944865173e-07	5.68632274928108e-06	CDC40	XP_007078792.1;XP_005684632.1	PREDICTED: pre-mRNA-processing factor 17 [Panthera tigris altaica];PREDICTED: pre-mRNA-processing factor 17 [Capra hircus]
LOC108635590	3066	0.32	0.29	0.3	0.55	0.58	0.89	1.26100180554925	0.00667931289470073	0.0368640423466581	LOC108635590	-	-
GCNT1	5092	5.95	7.5	3.12	12.13	17.73	5.94	1.25938548927202	0.00575070827955916	0.032844156856621	GCNT1	XP_036710565.1	beta-1,3-galactosyl-O-glycosyl-glycoprotein beta-1,6-N-acetylglucosaminyltransferase isoform X1 [Balaenoptera musculus]
TTC39B	9309	0.7	1.1	0.89	1.89	1.39	2.61	1.25784383777083	0.000393309603338543	0.0036662256561093	TTC39B	XP_007465710.1;XP_005709666.3	PREDICTED: LOW QUALITY PROTEIN: tetratricopeptide repeat protein 39B [Lipotes vexillifer];PREDICTED: tetratricopeptide repeat protein 39B isoform X1 [Capra hircus]
LOC106503673	1122	1.58	2.1	2.05	4.13	5.64	3.76	1.25717435163781	0.00150903522444054	0.0112658550494543	LOC106503673	XP_024849709.1	GRAM domain-containing protein 2B isoform X2 [Bos taurus]
DCK	2969	3.8	4.04	2.13	7.85	5.95	8	1.25705586055926	2.56802788012261e-05	0.000357130401503654	DCK	XP_017905046.1;XP_004009944.2	PREDICTED: deoxycytidine kinase isoform X2 [Capra hircus];deoxycytidine kinase isoform X2 [Ovis aries]
LOC108633216	2865	1.2	1.63	1.25	2.75	3.2	3.13	1.25642836694137	1.29742357718365e-05	0.000197565152227979	LOC108633216	XP_017900989.1	PREDICTED: LOW QUALITY PROTEIN: putative ATP-dependent RNA helicase TDRD12, partial [Capra hircus]
TNK1	2619	5.62	4.63	4.88	10.98	10.69	12.04	1.25568422195034	2.62752643209972e-10	1.2011709131935e-08	TNK1	XP_017920062.1;XP_017920060.1;XP_017920061.1	PREDICTED: non-receptor tyrosine-protein kinase TNK1 isoform X3 [Capra hircus];PREDICTED: non-receptor tyrosine-protein kinase TNK1 isoform X1 [Capra hircus];PREDICTED: non-receptor tyrosine-protein kinase TNK1 isoform X2 [Capra hircus]
HS3ST1	1630	4.13	2.38	4.18	8.2	7.66	8.23	1.25530968892127	0.000154287008941854	0.00165999533005743	HS3ST1	XP_017905219.1	PREDICTED: heparan sulfate glucosamine 3-O-sulfotransferase 1 [Capra hircus]
SDK1	9541	7.62	5.2	4.84	11.28	17.61	7.47	1.25423952786625	0.000400934951158934	0.00372276938660365	SDK1	ELR62536.1;XP_017896085.1	Protein sidekick-1, partial [Bos mutus];PREDICTED: protein sidekick-1 [Capra hircus]
STK4	5649	12.39	20.05	12.09	34.88	27.26	35.49	1.25411374736996	9.04716914525669e-06	0.000145173619309175	STK4	XP_004014640.1	serine/threonine-protein kinase 4 isoform X1 [Ovis aries]
DDIT4	1732	62.02	32.92	23.2	71.02	66.8	118.58	1.25400860426953	0.00100681067959721	0.0080537357638964	DDIT4	TKC39242.1	hypothetical protein EI555_016361, partial [Monodon monoceros]
CROT	2992	10.6	10.72	7.04	20.79	21.19	20.01	1.2535514427509	1.67644770150673e-09	6.70766393195041e-08	CROT	XP_005679121.2	PREDICTED: peroxisomal carnitine O-octanoyltransferase [Capra hircus]
IRF3	1814	82.46	54.38	63.99	141.61	130.82	173.98	1.24897013737193	1.05769837178882e-07	2.88763751159525e-06	IRF3	XP_017918286.1;XP_013826927.2	PREDICTED: interferon regulatory factor 3 isoform X2 [Capra hircus];PREDICTED: interferon regulatory factor 3 isoform X1 [Capra hircus]
CLDN1	3275	22.07	34.03	9.34	49.36	35.81	55.19	1.24811921769701	0.00367313143936792	0.0229287920122775	CLDN1	NP_001001854.1;XP_036706447.1	claudin-1 [Bos taurus];claudin-1 isoform X2 [Balaenoptera musculus]
EXOC3L4	4306	1.71	1.57	0.67	2.44	2.82	2.95	1.24706694422721	0.00200226217153	0.0140728181280647	EXOC3L4	XP_017921535.1;XP_017921532.1	PREDICTED: exocyst complex component 3-like protein 4 isoform X2 [Capra hircus];PREDICTED: exocyst complex component 3-like protein 4 isoform X1 [Capra hircus]
DHCR24	4331	10.24	30.27	20.23	43.22	53.38	37.9	1.24551908523683	0.00300298571958631	0.0195521670215247	DHCR24	XP_004002060.2	delta(24)-sterol reductase [Ovis aries]
PALM3	2552	10.01	7.51	8.87	16.94	22.17	18.02	1.24428633677576	2.15906370278514e-07	5.37539313071165e-06	PALM3	XP_017906685.1	PREDICTED: paralemmin-3 isoform X1 [Capra hircus]
MCL1	3947	53.03	64.04	79.99	150.43	115.69	174.84	1.24343105752965	3.66855823779936e-05	0.000485959570267307	MCL1	XP_017901531.1	PREDICTED: induced myeloid leukemia cell differentiation protein Mcl-1 [Capra hircus]
DHCR7	3221	7.07	7.8	10.66	18.67	25.19	12.91	1.24287717111283	0.000592672064052268	0.00516388968703448	DHCR7	XP_013831518.2	PREDICTED: 7-dehydrocholesterol reductase [Capra hircus]
LRRC28	2737	12.13	14.09	9.93	24.1	26.2	17.3	1.24211954043394	6.36641491832325e-07	1.40008997886483e-05	LRRC28	XP_012915551.1;XP_022366946.1	PREDICTED: leucine-rich repeat-containing protein 28 isoform X4 [Mustela putorius furo];leucine-rich repeat-containing protein 28 isoform X1 [Enhydra lutris kenyoni]
CLUH	5151	14.36	9.38	13.93	27	20	33.54	1.24210866637194	5.49677893890257e-05	0.000688250537769584	CLUH	XP_017919905.1;XP_017919904.1	PREDICTED: clustered mitochondria protein homolog isoform X2 [Capra hircus];PREDICTED: clustered mitochondria protein homolog isoform X1 [Capra hircus]
LOC102175610	417	69.15	27.33	34.57	91.98	136.31	99.04	1.24102409940659	8.23795010240097e-05	0.000974672884912926	LOC102175610	KAF4010951.1	hypothetical protein G4228_002540 [Cervus hanglu yarkandensis]
PPP1R15A	2471	13.5	10.77	24.78	36.67	32.91	41.13	1.24052971441574	0.00175848345210543	0.0126962303309349	PPP1R15A	XP_005692749.2	PREDICTED: protein phosphatase 1 regulatory subunit 15A [Capra hircus]
TEAD4	6065	2	1.39	3.35	4.83	3.64	6.61	1.24035855293477	0.0033699197697933	0.0213839622486057	TEAD4	XP_010803932.3;XP_017904116.1;XP_017904117.1	transcriptional enhancer factor TEF-3 [Bos taurus];PREDICTED: transcriptional enhancer factor TEF-3 isoform X1 [Capra hircus];PREDICTED: transcriptional enhancer factor TEF-3 isoform X2 [Capra hircus]
POLD3	3543	8.53	10.99	7.46	20.21	18.36	20.12	1.23824222799935	1.49760620183223e-08	4.89765096690521e-07	POLD3	XP_005690030.2	PREDICTED: DNA polymerase delta subunit 3 [Capra hircus]
ANGPTL4	1955	8.33	3.72	6.43	13.01	11.63	15.85	1.23819172347013	0.000363921437346474	0.00344004223617525	ANGPTL4	XP_017906478.1	PREDICTED: angiopoietin-related protein 4 [Capra hircus]
INTS9	2951	9.41	10.15	11.91	23.57	27.43	17.93	1.23726831232053	9.97892767651439e-06	0.000157652382395285	INTS9	XP_005683601.1	PREDICTED: integrator complex subunit 9 [Capra hircus]
RNF34	1994	22.16	20.68	17.53	43.99	45.61	42.55	1.23627504003952	1.17457068448659e-14	1.04717119198668e-12	RNF34	XP_011953163.1	E3 ubiquitin-protein ligase RNF34 [Ovis aries]
FUCA2	2947	7.64	10.43	5.33	16.34	14.2	20.06	1.23544965653166	3.60624222215093e-05	0.000478589996202192	FUCA2	XP_005684920.3	PREDICTED: plasma alpha-L-fucosidase [Capra hircus]
PNPLA2	2268	21.24	21.75	21.19	48.28	36.96	50.8	1.23519282483446	3.5523911553485e-08	1.0720038815143e-06	PNPLA2	NP_001272668.1	patatin-like phospholipase domain-containing protein 2 [Capra hircus]
DRAP1	967	51.9	43.21	74.16	131.54	150.98	109	1.23342523695946	0.000222008863141703	0.00224897804500832	DRAP1	XP_010955468.1;XP_004019733.1	PREDICTED: dr1-associated corepressor [Camelus bactrianus];dr1-associated corepressor [Ovis aries]
PIM3	2156	18.15	17.38	27.8	44.77	53.91	42.79	1.2327242698485	0.000113984424786128	0.00128089401200562	PIM3	XP_033721688.1	serine/threonine-protein kinase pim-3 [Tursiops truncatus]
SLC46A3	4514	5.6	7.76	7.79	17.75	8.77	21.78	1.23228598117191	0.00193855599819298	0.0137108003151395	SLC46A3	XP_017912093.1	PREDICTED: solute carrier family 46 member 3 [Capra hircus]
LOC108636073	2142	0.46	0.46	0.37	0.82	1.18	0.83	1.23158366245417	0.00690335185693802	0.0378381168362679	LOC108636073	-	-
LOC102190572	3258	3.48	1.89	0.9	4.53	4.38	4.2	1.23131567668166	0.00566053844161732	0.0323980631210948	LOC102190572	XP_013818243.2;NP_001070678.1	PREDICTED: LOW QUALITY PROTEIN: cytochrome P450 2J2 [Capra hircus];cytochrome P450, family 2, subfamily J [Ovis aries]
NEDD4L	7560	6.52	6.21	8.25	16.21	17.99	12.28	1.23113458583387	1.04609725126865e-05	0.000164181486784209	NEDD4L	XP_017894931.1;XP_017894929.1;XP_017894932.1;XP_015315640.1;XP_010853060.1;XP_017894933.1;XP_017894934.1;KAF6303081.1;XP_017894930.1	PREDICTED: E3 ubiquitin-protein ligase NEDD4-like isoform X3 [Capra hircus];PREDICTED: E3 ubiquitin-protein ligase NEDD4-like isoform X1 [Capra hircus];PREDICTED: E3 ubiquitin-protein ligase NEDD4-like isoform X4 [Capra hircus];E3 ubiquitin-protein ligase NEDD4-like isoform X13 [Bos taurus];PREDICTED: E3 ubiquitin-protein ligase NEDD4-like isoform X2 [Bison bison bison];PREDICTED: E3 ubiquitin-pr…
MYD88	3989	14.08	13.15	14.98	31.58	27.46	32.91	1.23017866836814	4.39013757786987e-09	1.60146852288815e-07	MYD88	XP_013828846.2;XP_013828847.2	PREDICTED: myeloid differentiation primary response protein MyD88 isoform X1 [Capra hircus];PREDICTED: myeloid differentiation primary response protein MyD88 isoform X2 [Capra hircus]
MANBA	2957	3.7	3.72	4.35	8.96	6.98	9.9	1.23006462042708	5.38781934785291e-06	9.26101492063741e-05	MANBA	NP_001272620.1	beta-mannosidase precursor [Capra hircus]
ZNF274	2541	3.57	1.96	3.09	5.97	5.86	6.92	1.22867740479882	8.92632323787357e-05	0.00104064558377076	ZNF274	XP_017919019.1;XP_017919023.1	PREDICTED: neurotrophin receptor-interacting factor homolog isoform X1 [Capra hircus];PREDICTED: neurotrophin receptor-interacting factor homolog isoform X3 [Capra hircus]
WISP3	1091	7.41	7.17	4.35	16.48	10.57	15.79	1.22755672062604	0.000117066374990819	0.001312096052714	WISP3	XP_017908540.1;XP_015328307.1	PREDICTED: WNT1-inducible-signaling pathway protein 3 [Capra hircus];WNT1-inducible-signaling pathway protein 3 isoform X2 [Bos taurus]
TRPV6	2930	10.21	13.36	9.33	22.96	17.41	29.34	1.22572610155296	1.8854797148895e-05	0.000273910866491655	TRPV6	XP_017902337.1;XP_017902336.1	PREDICTED: transient receptor potential cation channel subfamily V member 6 isoform X2 [Capra hircus];PREDICTED: transient receptor potential cation channel subfamily V member 6 isoform X1 [Capra hircus]
MOK	1850	3.96	3.23	1.36	6	8.11	4.01	1.22435279726404	0.00628026022117307	0.0352133797265461	MOK	KAF6501446.1;XP_017922015.1	MOK protein kinase [Molossus molossus];PREDICTED: MAPK/MAK/MRK overlapping kinase [Capra hircus]
PPA1	1322	21	26.39	50.34	79.09	57.76	87.83	1.22391230282135	0.00456581109923959	0.0272979065545101	PPA1	ELR50176.1	Inorganic pyrophosphatase, partial [Bos mutus]
MFGE8	2122	119.2	74.3	163.88	279.35	233.11	281.79	1.22386490013792	0.000643538977990076	0.00553304461028202	MFGE8	NP_001301241.1;XP_017921308.1	lactadherin precursor [Capra hircus];PREDICTED: lactadherin isoform X1 [Capra hircus]
novel.1358	757	7.92	5.35	2.86	11.35	9.89	14.45	1.22382577759681	0.00194418646242587	0.0137410494512113	GLRX	XP_024849981.1	glutaredoxin-1 isoform X1 [Bos taurus]
RGMB	4604	8.35	10.62	9.42	21.13	22.31	17.94	1.22209755310732	1.06554970233138e-07	2.90538082541776e-06	RGMB	XP_017905500.1	PREDICTED: RGM domain family member B [Capra hircus]
novel.12985	8834	0.64	1.5	0.87	1.97	2.53	1.97	1.21872864745822	0.00138104332678059	0.0105008468984411	pol	KAB0338492.1	hypothetical protein FD754_024540 [Muntiacus muntjak]
ALS2CL	4963	9.67	4.18	4.59	10.78	10.8	17.23	1.21799905809541	0.00118661237514856	0.00925428438927116	ALS2CL	XP_017922693.1	PREDICTED: ALS2 C-terminal-like protein isoform X1 [Capra hircus]
SMTN	3309	27.01	17.76	21.91	47.61	46.38	48.4	1.21795985412918	2.74906346339273e-08	8.50829616345996e-07	SMTN	XP_017916447.1;XP_017916450.1;XP_017916448.1;XP_017916451.1	PREDICTED: smoothelin isoform X1 [Capra hircus];PREDICTED: smoothelin isoform X3 [Capra hircus];PREDICTED: smoothelin isoform X2 [Capra hircus];PREDICTED: smoothelin isoform X4 [Capra hircus]
KRTCAP3	943	15.57	16.29	11.31	29.17	35.61	35.89	1.21782082605668	7.95617235454897e-08	2.21433055971294e-06	KRTCAP3	XP_017910988.1;XP_017910987.1	PREDICTED: keratinocyte-associated protein 3 isoform X2 [Capra hircus];PREDICTED: keratinocyte-associated protein 3 isoform X1 [Capra hircus]
CLIC5	12277	2.27	3.39	3.49	6.21	9.22	2.78	1.2172457463558	0.000777341532812883	0.00647613810547406	CLIC5	XP_004018910.2;XP_004018909.3	chloride intracellular channel protein 5 isoform X1 [Ovis aries];chloride intracellular channel protein 5 isoform X2 [Ovis aries]
GRN	2193	104.41	99.94	91.36	209.05	176.46	253.77	1.21517726860199	6.86891058028739e-09	2.38040988271056e-07	GRN	XP_017920728.1	PREDICTED: granulins [Capra hircus]
TRIM38	2261	25.35	24.35	26.21	53.95	53.69	61	1.21501392781243	5.15825251639099e-10	2.25008834089218e-08	TRIM38	XP_005696817.1	PREDICTED: E3 ubiquitin-protein ligase TRIM38 [Capra hircus]
PGD	1985	90.89	51.21	84.73	149.13	151.46	192.48	1.21422858752376	4.24070712006222e-05	0.000552463182206927	PGD	KAB0341608.1	hypothetical protein FD754_018534 [Muntiacus muntjak]
PFKFB4	3354	6.52	2.9	3.67	8.77	7.25	11.38	1.21245896588096	0.000528795794254292	0.00470074738740079	PFKFB4	ELR46373.1;XP_025128859.1;XP_015315081.1;XP_017922508.1	6-phosphofructo-2-kinase/fructose-2,6-biphosphatase 4, partial [Bos mutus];6-phosphofructo-2-kinase/fructose-2,6-bisphosphatase 4 isoform X4 [Bubalus bubalis];6-phosphofructo-2-kinase/fructose-2,6-bisphosphatase 4 isoform X4 [Bos taurus];PREDICTED: 6-phosphofructo-2-kinase/fructose-2,6-bisphosphatase 4 isoform X3 [Capra hircus]
SLC25A33	1512	9.58	12.38	9.13	23.71	20.19	24.14	1.21244471633795	4.21769660460314e-07	9.72332931829431e-06	SLC25A33	XP_017915875.1	PREDICTED: solute carrier family 25 member 33 [Capra hircus]
novel.17247	6829	0.66	1.48	1.33	2.85	2.47	2.2	1.21222651877643	0.00195336567860947	0.013792315139863	pol	XP_027828018.1	LOW QUALITY PROTEIN: uncharacterized protein LOC114115771 [Ovis aries]
CALCOCO2	2312	83.13	95.09	122.07	233.58	197.45	226.54	1.2120352650954	1.30267299826303e-05	0.000198137778447842	CALCOCO2	XP_005693760.2;XP_005220542.3	PREDICTED: calcium-binding and coiled-coil domain-containing protein 2 [Capra hircus];calcium-binding and coiled-coil domain-containing protein 2 isoform X1 [Bos taurus]
BMP6	2486	3.85	2.84	4.4	8.1	11.47	4.49	1.21117406409813	0.00407240885374286	0.0249429237832153	BMP6	KAF4013752.1;XP_010834186.1	hypothetical protein G4228_005061 [Cervus hanglu yarkandensis];PREDICTED: bone morphogenetic protein 6, partial [Bison bison bison]
novel.5362	5677	0.74	1.3	0.56	1.58	2.24	1.67	1.21041864569664	0.00185047067560169	0.0132178234494607	IFNW1	XP_011982503.3	LOW QUALITY PROTEIN: interferon tau [Ovis aries]
CMTM7	1162	44.15	38.7	30.03	85.5	39.94	117.14	1.21017463501997	0.00208593914456602	0.0145372975868133	CMTM7	XP_017893859.1;XP_017893861.1;XP_017893862.1	PREDICTED: CKLF-like MARVEL transmembrane domain-containing protein 7 isoform X1 [Capra hircus];PREDICTED: CKLF-like MARVEL transmembrane domain-containing protein 7 isoform X2 [Capra hircus];PREDICTED: CKLF-like MARVEL transmembrane domain-containing protein 7 isoform X3 [Capra hircus]
CLDN3	1467	24.63	24.27	7.45	32.93	29.52	56.79	1.20945015343067	0.00795990846904843	0.0422496525113573	CLDN3	XP_017896560.1	PREDICTED: claudin-3 [Capra hircus]
IL6ST	7011	31.86	70.95	61.67	125.42	101.47	126.77	1.20734377439708	0.000849057048424011	0.00696419236103656	IL6ST	XP_005694749.2	PREDICTED: interleukin-6 receptor subunit beta [Capra hircus]
LOC102174032	1618	1.23	0.74	0.87	1.79	1.98	2.28	1.20730812337651	0.00219798262248787	0.0151559225374758	LOC102174032	XP_005685229.1	PREDICTED: sentrin-specific protease 8 isoform X1 [Capra hircus]
PER2	5540	4.91	3.93	5.58	10.81	7.91	12.91	1.20453537064018	6.95953263667478e-05	0.000840542542055055	PER2	XP_017895686.1	PREDICTED: period circadian protein homolog 2 [Capra hircus]
LOC102190297	3862	58.93	133.12	123.26	266.5	284.17	276.72	1.20409627366953	0.00123159199378167	0.00955996588814775	LOC102190297	XP_017903253.1;XP_024847550.1;XP_027823124.1;XP_005680019.1	PREDICTED: natural resistance-associated macrophage protein 2 isoform X2 [Capra hircus];natural resistance-associated macrophage protein 2 isoform X3 [Bos taurus];natural resistance-associated macrophage protein 2 isoform X1 [Ovis aries];PREDICTED: natural resistance-associated macrophage protein 2 isoform X1 [Capra hircus]
novel.15458	2207	0.53	0.52	0.45	0.92	1.03	1.28	1.20125838565571	0.00394682574954688	0.0243332849511519	-	KAB0345000.1	hypothetical protein FD754_021926, partial [Muntiacus muntjak]
GALNT12	2966	17.54	11.7	8.93	30.95	30.03	31.43	1.20065570197972	6.60478030089465e-06	0.000110867429332049	GALNT12	XP_013821515.1	PREDICTED: polypeptide N-acetylgalactosaminyltransferase 12 [Capra hircus]
TRAK2	6051	13.14	11.04	11.82	26.53	21.89	27.48	1.20054516359213	1.22996754500293e-09	4.99566780187767e-08	TRAK2	XP_005676426.2	PREDICTED: trafficking kinesin-binding protein 2 [Capra hircus]
TNFAIP8	2063	22.53	24.47	22.05	48.43	43.83	52.83	1.20004301882958	9.94789993681107e-11	4.97071111726332e-09	TNFAIP8	XP_013820826.2;XP_005682779.2;XP_005682780.2	PREDICTED: tumor necrosis factor alpha-induced protein 8 isoform X2 [Capra hircus];PREDICTED: tumor necrosis factor alpha-induced protein 8 isoform X1 [Capra hircus];PREDICTED: tumor necrosis factor alpha-induced protein 8 isoform X3 [Capra hircus]
BLVRB	830	48.09	20.84	30.86	65.74	69.02	84.29	1.19919919623994	0.000116840303596521	0.00131024570097852	BLVRB	XP_017917916.1	PREDICTED: flavin reductase (NADPH) [Capra hircus]
FGD4	8180	1.78	2.9	1.67	4.49	3.64	5.19	1.19893533995525	8.55449390489387e-05	0.00100219114525927	FGD4	XP_017903812.1;XP_017903814.1;XP_017903813.1	PREDICTED: FYVE, RhoGEF and PH domain-containing protein 4 isoform X1 [Capra hircus];PREDICTED: FYVE, RhoGEF and PH domain-containing protein 4 isoform X3 [Capra hircus];PREDICTED: FYVE, RhoGEF and PH domain-containing protein 4 isoform X2 [Capra hircus]
LOC106503034	1953	0.85	0.74	0.53	1.74	1.11	1.6	1.1980927716902	0.00318062004875926	0.020466847070273	LOC106503034	-	-
GAREM1	7031	3.01	6.11	4.5	10.6	11.02	7.34	1.19783882426191	0.00067166596341004	0.00571541183755569	GAREM1	XP_017895083.1;XP_017895084.1	PREDICTED: GRB2-associated and regulator of MAPK protein 1 isoform X1 [Capra hircus];PREDICTED: GRB2-associated and regulator of MAPK protein 1 isoform X2 [Capra hircus]
FZD5	6786	6.33	8.32	5.21	13.86	14.08	13.25	1.19770218224217	1.40779717222552e-07	3.68038739106308e-06	FZD5	XP_017915743.1	PREDICTED: frizzled-5 [Capra hircus]
SPINT1	2695	14.65	19.15	13.38	33.99	23.87	45.01	1.19744135650774	7.52903787082543e-05	0.000899715838112098	SPINT1	XP_017909923.1;XP_017909921.1	PREDICTED: kunitz-type protease inhibitor 1 isoform X2 [Capra hircus];PREDICTED: kunitz-type protease inhibitor 1 isoform X1 [Capra hircus]
LOC108638616	5182	2.22	3.85	3.23	7	5.05	7.78	1.19542990853262	0.000309443707053978	0.00298282076705329	LOC108638616	-	-
NPC1	4741	10.47	19.96	27.11	41.32	45.72	37.89	1.19474068205863	0.00308542919871036	0.0199379042897717	NPC1	XP_017894966.1	PREDICTED: LOW QUALITY PROTEIN: Niemann-Pick C1 protein [Capra hircus]
FAM196A	4203	0.43	0.32	0.36	0.9	0.89	0.58	1.19451531755654	0.00242768047301558	0.0164390616587497	FAM196A	XP_017896666.1	PREDICTED: protein FAM196A [Capra hircus]
UGCG	4047	7.17	8.45	9.84	18.47	14.35	21.69	1.19439703755722	3.83804948145997e-05	0.000505923872002182	UGCG	TEA36705.1	hypothetical protein DBR06_SOUSAS310116, partial [Sousa chinensis]
TTLL1	2704	10.48	13.38	8.37	14.13	16.13	12.82	1.19415645131015	3.44727225899829e-07	8.14830492374447e-06	TTLL1	XP_036723241.1;XP_017904356.1	probable tubulin polyglutamylase TTLL1 isoform X2 [Balaenoptera musculus];PREDICTED: probable tubulin polyglutamylase TTLL1 [Capra hircus]
CMTM4	8304	4.48	4.17	2.95	7.73	7.55	8.82	1.19307785288192	5.57746701771206e-09	1.98406384673115e-07	CMTM4	XP_017917576.1	PREDICTED: CKLF-like MARVEL transmembrane domain-containing protein 4 [Capra hircus]
FMN1	8268	0.27	0.53	0.22	0.71	0.59	0.83	1.19239417948463	0.00504159405113693	0.0294999155181721	FMN1	XP_017909988.1;XP_017909989.1;XP_017909990.1	PREDICTED: formin-1 isoform X1 [Capra hircus];PREDICTED: formin-1 isoform X2 [Capra hircus];PREDICTED: formin-1 isoform X3 [Capra hircus]
UPB1	887	6.93	5.83	5.42	12.37	12.86	14.82	1.19203675837697	1.58197305258705e-06	3.15016431954451e-05	UPB1	XP_017900401.1	PREDICTED: beta-ureidopropionase [Capra hircus]
COL9A3	4279	3.8	1.8	1.93	4.37	3.94	5.57	1.19063495023111	0.000553535016545429	0.00487628264267941	COL9A3	XP_027414898.1;XP_017913066.1	collagen alpha-3(IX) chain [Bos indicus x Bos taurus];PREDICTED: opioid growth factor receptor [Capra hircus]
NOXA1	1386	19.05	12.91	11.77	29.08	31.15	34.11	1.19001161109518	3.96587213130462e-08	1.1802039974129e-06	NOXA1	XP_017911711.1;XP_017911709.1;XP_017911712.1;XP_017911706.1;XP_017911714.1;XP_017911708.1;XP_017911713.1;XP_017911710.1	PREDICTED: NADPH oxidase activator 1 isoform X5 [Capra hircus];PREDICTED: NADPH oxidase activator 1 isoform X3 [Capra hircus];PREDICTED: NADPH oxidase activator 1 isoform X6 [Capra hircus];PREDICTED: NADPH oxidase activator 1 isoform X1 [Capra hircus];PREDICTED: NADPH oxidase activator 1 isoform X8 [Capra hircus];PREDICTED: NADPH oxidase activator 1 isoform X2 [Capra hircus];PREDICTED: NADPH oxid…
CTSO	3018	11.68	15.34	8.12	26.18	23.63	23.66	1.18796925918779	7.35379631934448e-06	0.000121820183283911	CTSO	XP_017916693.1	PREDICTED: cathepsin O [Capra hircus]
WWC1	4180	11.69	7.47	6.35	16.58	14.71	21.41	1.18551786827682	2.33488138542621e-05	0.000330482618229693	WWC1	XP_017905560.1	PREDICTED: protein KIBRA [Capra hircus]
ARPC1B	1502	116.36	73.22	101.44	181.58	208.39	234.61	1.18528732943869	2.68393610427824e-06	5.07186025826933e-05	ARPC1B	XP_014959741.2	actin-related protein 2/3 complex subunit 1B [Ovis aries]
ANK3	6035	12.84	16.11	12.46	29.62	30.22	27.4	1.1848068314999	4.43722822940901e-09	1.6131689634024e-07	ANK3	XP_017897673.1;XP_017897672.1;XP_024842400.1;XP_027386412.1;XP_024842399.1	PREDICTED: ankyrin-3 isoform X2 [Capra hircus];PREDICTED: ankyrin-3 isoform X1 [Capra hircus];ankyrin-3 isoform X8 [Bos taurus];ankyrin-3 isoform X5 [Bos indicus x Bos taurus];ankyrin-3 isoform X6 [Bos taurus]
CD53	1601	21.43	17.67	20.1	39.46	25.39	61.66	1.18350711002396	0.000912710270121651	0.00741137296441186	CD53	XP_005677977.1	PREDICTED: leukocyte surface antigen CD53 [Capra hircus]
GANC	6636	4.86	5.63	2.03	8.71	8.21	8.3	1.18333934351504	0.000907117584656173	0.00737153117394952	GANC	XP_013822461.2;XP_013822458.2;XP_005685589.2	PREDICTED: neutral alpha-glucosidase C isoform X3 [Capra hircus];PREDICTED: neutral alpha-glucosidase C isoform X2 [Capra hircus];PREDICTED: neutral alpha-glucosidase C isoform X1 [Capra hircus]
LAIR1	3651	1.46	1.16	1.29	2.8	2.95	2.44	1.18010706128011	4.70326219634338e-06	8.22917683637084e-05	LAIR1	XP_017918618.1;XP_017918617.1;XP_017918616.1	PREDICTED: leukocyte-associated immunoglobulin-like receptor 1 isoform X3 [Capra hircus];PREDICTED: leukocyte-associated immunoglobulin-like receptor 1 isoform X2 [Capra hircus];PREDICTED: leukocyte-associated immunoglobulin-like receptor 1 isoform X1 [Capra hircus]
TRAF1	5001	15.62	9.34	8.36	23.76	30.43	25.16	1.17951360376228	3.0357807640664e-10	1.37609252102808e-08	TRAF1	XP_017908195.1	PREDICTED: TNF receptor-associated factor 1 [Capra hircus]
novel.1562	3357	2.46	5.65	3.66	8.4	6.69	9.82	1.17940211362098	0.00188352443952593	0.013413790556067	HPRT1	XP_006068353.1	hypoxanthine-guanine phosphoribosyltransferase-like isoform X1 [Bubalus bubalis]
PDP2	4790	3.68	3.77	2.75	7.03	6.93	7.13	1.17805359159244	6.39903811577448e-10	2.74979465911061e-08	PDP2	XP_005692169.2	PREDICTED: pyruvate dehydrogenase [acetyl-transferring]-phosphatase 2, mitochondrial [Capra hircus]
ABCA3	6730	6.62	5.98	8.16	13.84	10.21	19.91	1.17707211471422	0.000458666680388471	0.00416160898757269	ABCA3	XP_017895916.1	PREDICTED: ATP-binding cassette sub-family A member 3 [Capra hircus]
PPP1R9A	9008	6.58	9.33	3.81	13.31	15.21	12.13	1.17508246653115	0.000344065407686451	0.00327105723431464	PPP1R9A	XP_017902898.1;XP_017902897.1;XP_017902893.1;XP_017902890.1;XP_017902895.1;XP_017902894.1;XP_017902896.1;XP_017902892.1;XP_017902887.1;XP_017902891.1	PREDICTED: neurabin-1 isoform X10 [Capra hircus];PREDICTED: neurabin-1 isoform X9 [Capra hircus];PREDICTED: neurabin-1 isoform X5 [Capra hircus];PREDICTED: neurabin-1 isoform X2 [Capra hircus];PREDICTED: neurabin-1 isoform X7 [Capra hircus];PREDICTED: neurabin-1 isoform X6 [Capra hircus];PREDICTED: neurabin-1 isoform X8 [Capra hircus];PREDICTED: neurabin-1 isoform X4 [Capra hircus];PREDICTED: neu…
EFHD1	1893	7.78	20.75	14.09	32.03	20.58	39.22	1.17404440161378	0.00757548105376101	0.0405497722773067	EFHD1	XP_017896611.1;XP_017896608.1	PREDICTED: EF-hand domain-containing protein D1 isoform X2 [Capra hircus];PREDICTED: EF-hand domain-containing protein D1 isoform X1 [Capra hircus]
PARD6B	3703	4.34	7.41	5.63	13.04	11.66	11.76	1.1718867414682	4.58299882434281e-05	0.000589289723158765	PARD6B	XP_017913517.1	PREDICTED: partitioning defective 6 homolog beta [Capra hircus]
STK17A	2615	11.47	13.43	11.51	24.47	15.99	35.98	1.17137263438729	0.000533011478639958	0.00472844121802566	STK17A	XP_017902492.1	PREDICTED: serine/threonine-protein kinase 17A [Capra hircus]
FOXP4	3919	10.63	7.54	9.28	19.79	17.15	20.1	1.17071066645177	1.54984489708454e-07	4.01204427213958e-06	FOXP4	XP_017894544.1;XP_017894541.1;XP_017894542.1;XP_017894543.1	PREDICTED: forkhead box protein P4 isoform X4 [Capra hircus];PREDICTED: forkhead box protein P4 isoform X1 [Capra hircus];PREDICTED: forkhead box protein P4 isoform X2 [Capra hircus];PREDICTED: forkhead box protein P4 isoform X3 [Capra hircus]
BHLHE41	3541	3.54	3.79	3.26	8.48	5.34	8.23	1.1704479854325	1.52277494349256e-05	0.000227328000841752	BHLHE41	XP_017903872.1	PREDICTED: class E basic helix-loop-helix protein 41 [Capra hircus]
novel.2592	568	47.43	36.3	31.78	80.96	108.43	74.86	1.16961303192782	2.87557421510044e-06	5.37257283353461e-05	-	-	-
RAB24	1385	77.91	51.62	64.04	132.45	128.59	149.43	1.16937513730074	8.85455044467368e-08	2.44850541639973e-06	RAB24	NP_001230835.1	ras-related protein Rab-24 [Sus scrofa]
ACADS	1956	14.6	8.61	8.52	17.79	17.26	30.6	1.16867574824421	0.00047152782890207	0.00426399281640988	ACADS	XP_017916611.1	PREDICTED: short-chain specific acyl-CoA dehydrogenase, mitochondrial [Capra hircus]
LOC108635605	1860	1.68	2.27	1.28	3.26	5.09	2.53	1.16734814893941	0.00493951864088304	0.0290817917402673	LOC108635605	XP_017901904.1	PREDICTED: endogenous retrovirus group K member 6 Gag polyprotein-like [Capra hircus]
SNAPC1	2337	7.7	6.78	13.41	20.93	18.82	20.55	1.16492323231773	0.00136618670617266	0.0104018028238221	SNAPC1	XP_005686006.1	PREDICTED: snRNA-activating protein complex subunit 1 [Capra hircus]
VCPIP1	8266	6.39	7.77	6.86	14.76	12.75	15.91	1.16377480720318	4.62004098786147e-08	1.35424557524136e-06	VCPIP1	XP_013824646.1	PREDICTED: deubiquitinating protein VCIP135 [Capra hircus]
LOC102182573	915	4.36	3.88	3.55	8.37	5.32	10.88	1.16221180328026	0.00696042365530344	0.0380151659018429	LOC102182573	XP_005680895.2	PREDICTED: NKG2-A/NKG2-B type II integral membrane protein [Capra hircus]
ARHGEF28	7029	20.02	16.13	18.5	39.03	39.96	31.92	1.16118487433752	6.47414417447852e-09	2.25451315612392e-07	ARHGEF28	XP_017921060.1;XP_017921059.1;XP_017921057.1;XP_017921061.1	PREDICTED: rho guanine nucleotide exchange factor 28 isoform X4 [Capra hircus];PREDICTED: rho guanine nucleotide exchange factor 28 isoform X3 [Capra hircus];PREDICTED: rho guanine nucleotide exchange factor 28 isoform X1 [Capra hircus];PREDICTED: rho guanine nucleotide exchange factor 28 isoform X5 [Capra hircus]
ELF4	4041	7.29	6.29	11.25	17.59	18.52	16.19	1.16070411586065	0.000432035099669106	0.00396527387932097	ELF4	XP_017900685.1	PREDICTED: ETS-related transcription factor Elf-4 [Capra hircus]
TYK2	6336	22.18	25.45	18.2	46.47	53.04	42.92	1.1599744031509	2.16288786427369e-11	1.16179521629461e-09	TYK2	XP_017906525.1	PREDICTED: non-receptor tyrosine-protein kinase TYK2 [Capra hircus]
SBNO2	4872	16.09	12.62	21.65	34.29	35.38	35.81	1.15966041951352	0.000102464501263363	0.00117103844369394	SBNO2	XP_017905958.1;XP_027825969.1;XP_017905957.1;XP_017905953.1	PREDICTED: protein strawberry notch homolog 2 isoform X4 [Capra hircus];protein strawberry notch homolog 2 isoform X2 [Ovis aries];PREDICTED: protein strawberry notch homolog 2 isoform X3 [Capra hircus];PREDICTED: protein strawberry notch homolog 2 isoform X1 [Capra hircus]
LOC102169822	1118	4.66	4.96	3.69	9.23	10.54	8.42	1.15908296930977	2.0537970049572e-05	0.000295342412746128	LOC102169822	XP_011959773.2	sesquipedalian-1-like isoform X1 [Ovis aries]
FAM129B	3858	58.81	45.2	58.87	95.1	129.32	112.89	1.15902402629143	2.26250928296496e-06	4.36375892762883e-05	FAM129B	XP_017911300.1	PREDICTED: niban-like protein 1 [Capra hircus]
C15H11orf31	749	81.43	27.48	47.58	84.31	100.57	150.1	1.15792650336959	0.00322234651315406	0.0206426169295254	C15H11orf31	-	-
APRT	1272	40.45	18.76	24.02	42.65	71.52	58.57	1.15747981173875	0.000594394229537911	0.00517260203153161	APRT	XP_017917352.1	PREDICTED: adenine phosphoribosyltransferase [Capra hircus]
NR1D1	2788	20.51	22.62	16.2	40.2	51.73	30.01	1.15723101143229	2.84819563195628e-05	0.000391531230634758	NR1D1	XP_017920509.1	PREDICTED: nuclear receptor subfamily 1 group D member 1 [Capra hircus]
C3H1orf50	3582	4.56	4.54	4.91	9.57	7.13	12.59	1.15622158245134	5.0795632711308e-05	0.000641997037903038	C3H1orf50	XP_005678655.3;XP_017898169.1	PREDICTED: uncharacterized protein C1orf50 homolog isoform X1 [Capra hircus];PREDICTED: uncharacterized protein C1orf50 homolog isoform X2 [Capra hircus]
ZFYVE27	2828	17.2	11.54	12.92	25.55	32.2	28	1.1553558731701	9.56286266530646e-07	1.99677033262172e-05	ZFYVE27	XP_013830591.1;TEA38260.1;XP_005698359.1	PREDICTED: protrudin isoform X2 [Capra hircus];hypothetical protein DBR06_SOUSAS110113, partial [Sousa chinensis];PREDICTED: protrudin isoform X1 [Capra hircus]
MTF1	7815	3.85	5.37	5.93	10.28	11.16	9.99	1.15411611053645	4.3091767818296e-05	0.000559437899301455	MTF1	XP_017897351.1;XP_017897360.1	PREDICTED: metal regulatory transcription factor 1 isoform X1 [Capra hircus];PREDICTED: metal regulatory transcription factor 1 isoform X2 [Capra hircus]
ROGDI	1576	22.99	25.78	18.35	43.56	71.52	24.41	1.1539075934216	0.0043809236156872	0.0263961090315915	ROGDI	XP_017895631.1	PREDICTED: protein rogdi homolog [Capra hircus]
RASSF1	2293	10.76	4.98	11.19	15.13	13.38	28.7	1.1505691410349	0.00819184550232498	0.0431820393677513	RASSF1	XP_006053372.1;ACR46642.1	ras association domain-containing protein 1 isoform X1 [Bubalus bubalis];RASSF1 [Ovis aries]
TRAFD1	2710	40.38	27.15	26.01	60.75	62.91	67.15	1.1496642380652	4.81818211180981e-08	1.39896568722089e-06	TRAFD1	XP_005691606.2	PREDICTED: TRAF-type zinc finger domain-containing protein 1 [Capra hircus]
GLIS3	8031	4.82	6.1	4.51	10.37	8.41	12.3	1.1472560725375	2.74465458983249e-06	5.16841792437694e-05	GLIS3	XP_017907515.1	PREDICTED: zinc finger protein GLIS3 [Capra hircus]
DUSP1	2087	14.54	26.02	26.84	48.9	31.91	61.54	1.14710418418832	0.00324752114632388	0.020760559163914	DUSP1	TEA22986.1	hypothetical protein DBR06_SOUSAS13110026, partial [Sousa chinensis]
SOCS6	5981	9.68	13.32	11.04	23.71	21.47	24.51	1.14684614040664	4.74666769333618e-07	1.07354633746338e-05	SOCS6	XP_017895243.1	PREDICTED: LOW QUALITY PROTEIN: suppressor of cytokine signaling 6 [Capra hircus]
SOCS1	1254	8.91	6.79	6.41	15.83	15.19	14.9	1.14437107123542	6.10454644044448e-08	1.73724880555484e-06	SOCS1	XP_032957892.1	suppressor of cytokine signaling 1 [Rhinolophus ferrumequinum]
WDR17	4197	2.24	1.69	1.01	2.9	4.55	2.37	1.14065246558994	0.00295340517370197	0.0193230400615593	WDR17	XP_017897582.1;XP_017897580.1;XP_017897579.1	PREDICTED: WD repeat-containing protein 17 isoform X4 [Capra hircus];PREDICTED: WD repeat-containing protein 17 isoform X2 [Capra hircus];PREDICTED: WD repeat-containing protein 17 isoform X1 [Capra hircus]
AMOTL2	4235	5.7	4.88	7.4	11.1	10.75	14.83	1.13966625424842	0.00017510902030916	0.00184250362897287	AMOTL2	XP_017906500.1;XP_017906521.1	PREDICTED: angiomotin-like protein 2 isoform X1 [Capra hircus];PREDICTED: angiomotin-like protein 2 isoform X2 [Capra hircus]
PLEKHA1	3841	24.2	36.48	44.3	74.28	82.79	60.56	1.13945302567938	0.000469898610028748	0.00425283973676398	PLEKHA1	XP_017896913.1;XP_017896914.1;XP_005698622.2;XP_017896912.1	PREDICTED: pleckstrin homology domain-containing family A member 1 isoform X3 [Capra hircus];PREDICTED: pleckstrin homology domain-containing family A member 1 isoform X4 [Capra hircus];PREDICTED: pleckstrin homology domain-containing family A member 1 isoform X1 [Capra hircus];PREDICTED: pleckstrin homology domain-containing family A member 1 isoform X2 [Capra hircus]
UAP1	2710	22.11	26.8	37.12	61.79	54.02	63.37	1.13844867020552	0.000254991882978667	0.00253763575622031	UAP1	XP_028344513.1;XP_028344514.1;XP_028344512.1	serine/threonine-protein kinase Kist isoform X2 [Physeter catodon];serine/threonine-protein kinase Kist isoform X3 [Physeter catodon];serine/threonine-protein kinase Kist isoform X1 [Physeter catodon]
HOXA1	2083	4.18	3.11	2.87	7.18	4.64	8.82	1.13811016558057	0.000500754134486627	0.00448487008486022	HOXA1	XP_035866355.1;XP_005679333.1	homeobox protein Hox-A1 isoform X2 [Phyllostomus discolor];PREDICTED: homeobox protein Hox-A1 isoform X1 [Capra hircus]
novel.4632	672	465.9	528.53	345.46	1036.05	1047.81	857.01	1.13699591756852	2.30767818486388e-06	4.43892331960477e-05	-	CDP90914.1	Bm13240 [Brugia malayi]
CCL5	840	15.97	11.02	13.94	25.99	20.83	40.87	1.13639777780648	0.000801957053296106	0.00664257873828841	CCL5	XP_005693258.1	PREDICTED: C-C motif chemokine 5 [Capra hircus]
EPCAM	3116	69.29	174.66	122.57	249.51	293.94	211.58	1.13582341154883	0.00315363365657429	0.0203175330570181	EPCAM	XP_017910689.1	PREDICTED: epithelial cell adhesion molecule [Capra hircus]
MYCBP2	7298	16.15	19.21	18	36.96	32.65	38.67	1.13580205035166	2.39607552666889e-08	7.53763964363218e-07	MYCBP2	XP_025118521.1;XP_017911982.1;XP_013823751.1;XP_017911979.1;XP_021496913.1;XP_025118517.1;XP_017911980.1	E3 ubiquitin-protein ligase MYCBP2 isoform X10 [Bubalus bubalis];PREDICTED: E3 ubiquitin-protein ligase MYCBP2 isoform X4 [Capra hircus];PREDICTED: E3 ubiquitin-protein ligase MYCBP2 isoform X3 [Capra hircus];PREDICTED: E3 ubiquitin-protein ligase MYCBP2 isoform X1 [Capra hircus];E3 ubiquitin-protein ligase MYCBP2 [Meriones unguiculatus];E3 ubiquitin-protein ligase MYCBP2 isoform X6 [Bubalus buba…
LAD1	2088	10.15	9.91	8.33	17.84	18.38	21.75	1.13533433353888	3.84723094988885e-09	1.42520007222951e-07	LAD1	XP_017916374.1	PREDICTED: ladinin-1 [Capra hircus]
STARD5	1197	14.61	12.04	9.11	21.9	14.82	36.63	1.13515731886137	0.00229696280529976	0.0157223774560913	STARD5	XP_006075448.1;XP_006075449.1	stAR-related lipid transfer protein 5 isoform X1 [Bubalus bubalis];stAR-related lipid transfer protein 5 isoform X2 [Bubalus bubalis]
HOPX	1326	18.86	17.32	13.32	24.03	25.8	26.84	1.13354829000589	1.1253297655656e-07	3.02992924097025e-06	HOPX	XP_012902766.1;TEA42118.1;XP_037018144.1;XP_036874582.1	PREDICTED: homeodomain-only protein [Mustela putorius furo];hypothetical protein DBR06_SOUSAS6810016, partial [Sousa chinensis];homeodomain-only protein isoform X1 [Artibeus jamaicensis];homeodomain-only protein isoform X2 [Manis javanica]
RSBN1	6559	8.85	12.78	12.14	23.24	22.7	23.31	1.1330125202248	8.16349650781893e-06	0.000133283347999238	RSBN1	KAB0386067.1;XP_005677922.3	hypothetical protein FD755_001023 [Muntiacus reevesi];PREDICTED: round spermatid basic protein 1 [Capra hircus]
FAM234B	4538	10.92	11.69	6.8	19.43	26.64	12.85	1.13271463426218	0.000995533723397748	0.00797540551115735	FAM234B	DAA29349.1	TPA: integrin alpha FG-GAP repeat containing 3-like [Bos taurus]
GRHL2	4676	4.97	7.14	4.18	11.03	12.5	8.71	1.1321472731207	9.29654825282794e-05	0.0010762157099152	GRHL2	XP_012418540.1;XP_025120568.1;XP_025120566.1;XP_008588277.1	PREDICTED: LOW QUALITY PROTEIN: grainyhead-like protein 2 homolog [Odobenus rosmarus divergens];grainyhead-like protein 2 homolog isoform X2 [Bubalus bubalis];grainyhead-like protein 2 homolog isoform X1 [Bubalus bubalis];PREDICTED: grainyhead-like protein 2 homolog, partial [Galeopterus variegatus]
HOOK2	2525	21.16	16.86	16.03	33.8	38.51	36.84	1.13192712925285	1.5691488996927e-10	7.45901178291978e-09	HOOK2	XP_017906754.1;XP_017906753.1;XP_017906751.1;XP_017906752.1;XP_017906755.1	PREDICTED: protein Hook homolog 2 isoform X4 [Capra hircus];PREDICTED: protein Hook homolog 2 isoform X3 [Capra hircus];PREDICTED: protein Hook homolog 2 isoform X1 [Capra hircus];PREDICTED: protein Hook homolog 2 isoform X2 [Capra hircus];PREDICTED: protein Hook homolog 2 isoform X5 [Capra hircus]
LOC102170968	3491	2.69	2.89	3.75	5.78	7.64	6.55	1.1310341009101	8.36116958461813e-05	0.000985993906120226	LOC102170968	XP_017903750.1	PREDICTED: apolipoprotein L3-like [Capra hircus]
RDH11	3066	5.48	10.71	9.65	16.56	25.19	11.38	1.13033866860909	0.00686668126719693	0.0376755652980064	RDH11	XP_019824659.1;XP_028351847.1	PREDICTED: retinol dehydrogenase 11 [Bos indicus];retinol dehydrogenase 11 isoform X1 [Physeter catodon]
LOC102187233	5460	3.33	4.82	4	8.08	5.68	11.12	1.13002469909351	0.000277983230015614	0.00272639442535246	LOC102187233	XP_017910539.1	PREDICTED: cytochrome P450 26B1 [Capra hircus]
LOC106503257	943	2.33	2.37	3.41	5.93	6.76	5.3	1.12793295895022	0.00633182587877863	0.0354285444873536	LOC106503257	XP_017919500.1	PREDICTED: uncharacterized protein LOC106503257 [Capra hircus]
ZNF608	5327	6.71	10.06	5.8	16.47	12.62	15.65	1.1268034149673	4.7124849984495e-05	0.000602693170694559	ZNF608	XP_017906182.1;XP_017906184.1;XP_013820812.2	PREDICTED: zinc finger protein 608 isoform X2 [Capra hircus];PREDICTED: zinc finger protein 608 isoform X3 [Capra hircus];PREDICTED: zinc finger protein 608 isoform X1 [Capra hircus]
PATJ	8768	7.31	11.14	6.7	17.24	15.4	16.87	1.12657850952509	1.24314107014678e-05	0.000190378681633454	PATJ	XP_017900407.1;XP_017900409.1;XP_017900416.1	PREDICTED: inaD-like protein isoform X1 [Capra hircus];PREDICTED: inaD-like protein isoform X2 [Capra hircus];PREDICTED: inaD-like protein isoform X3 [Capra hircus]
TGFA	4790	0.86	1.45	1.79	2.62	3.27	2.54	1.12395058912291	0.00371470190533243	0.0231479365249341	TGFA	XP_003468976.2	protransforming growth factor alpha [Cavia porcellus]
LNPEP	11432	6.78	6.96	4.98	12.85	12.12	12.12	1.12206306649816	4.27835858449735e-10	1.89535695972186e-08	LNPEP	XP_017905501.1	PREDICTED: leucyl-cystinyl aminopeptidase isoform X1 [Capra hircus]
TAGAP	3134	1.68	1.01	1.28	2.92	1.8	3.22	1.12043248854158	0.00213644964525176	0.0148184177039359	TAGAP	XP_004011483.3	T-cell activation Rho GTPase-activating protein [Ovis aries]
SULF2	3918	88.04	170.28	213.62	335.15	397.03	230.13	1.11782111392884	0.00734672644030611	0.0396583096062705	SULF2	XP_017913480.1;XP_017913485.1;XP_017913484.1;XP_017913483.1	PREDICTED: extracellular sulfatase Sulf-2 isoform X1 [Capra hircus];PREDICTED: extracellular sulfatase Sulf-2 isoform X4 [Capra hircus];PREDICTED: extracellular sulfatase Sulf-2 isoform X3 [Capra hircus];PREDICTED: extracellular sulfatase Sulf-2 isoform X2 [Capra hircus]
PITPNM1	4163	13.99	10.99	15.83	26.67	28.13	27.77	1.11575941427239	9.16070645812603e-06	0.000146557661175946	PITPNM1	XP_017898529.1;XP_017898528.1	PREDICTED: membrane-associated phosphatidylinositol transfer protein 1 isoform X2 [Capra hircus];PREDICTED: membrane-associated phosphatidylinositol transfer protein 1 isoform X1 [Capra hircus]
RBKS	1488	3.05	3.34	2.51	6.13	6.65	7.16	1.11443233051685	6.17880160881451e-05	0.000760353558802912	RBKS	XP_027411574.1	ribokinase [Bos indicus x Bos taurus]
GCLC	4182	56.91	50.97	34.84	98.19	112.79	84.47	1.11438607035895	2.24071997116425e-06	4.32561628934726e-05	GCLC	XP_013829315.2;XP_005696499.3	PREDICTED: glutamate--cysteine ligase catalytic subunit isoform X1 [Capra hircus];PREDICTED: glutamate--cysteine ligase catalytic subunit isoform X2 [Capra hircus]
JDP2	1190	17.75	11.23	20.82	35.01	27.51	40.28	1.11356254844755	0.00232525275101327	0.0158642254586931	JDP2	XP_032693166.1;AAF21148.1;KAF6351467.1;XP_025864415.1;XP_004011126.1;XP_037840215.1	jun dimerization protein 2 isoform X4 [Lontra canadensis];jdp2, partial [Homo sapiens];Jun dimerization protein 2 [Rhinolophus ferrumequinum];jun dimerization protein 2 isoform X1 [Vulpes vulpes];jun dimerization protein 2 isoform X1 [Ovis aries];jun dimerization protein 2 isoform X1 [Chlorocebus sabaeus]
LOC102188452	1149	44.42	57.73	43.15	91.58	53.79	156.32	1.11330915149892	0.00584516571921671	0.0332951300750504	LOC102188452	XP_006061716.2	ubiquitin D [Bubalus bubalis]
CCL21	898	49.18	23.34	34.3	64.05	112.31	42.83	1.10833749023085	0.00869429474975029	0.0452204350019692	CCL21	XP_005684153.1	PREDICTED: C-C motif chemokine 21 [Capra hircus]
LOC108635387	3090	7.6	7.87	5.86	11.02	17.61	9.43	1.10833284820323	0.000414550883268582	0.00382604822934225	LOC108635387	OWK15840.1;XP_012045502.2	hypothetical protein Celaphus_00004332 [Cervus elaphus hippelaphus];putative ATP-dependent RNA helicase TDRD12 [Ovis aries]
RPS6KA3	7696	9.92	12.08	12.62	23.27	20.09	25.41	1.10776738745219	4.45607495365477e-06	7.82215902403811e-05	RPS6KA3	XP_002719997.1;XP_023564777.1;EDL40821.1;BAD92170.1	PREDICTED: ribosomal protein S6 kinase alpha-3 isoform X2 [Oryctolagus cuniculus];ribosomal protein S6 kinase alpha-3 isoform X1 [Octodon degus];ribosomal protein S6 kinase polypeptide 3, partial [Mus musculus];ribosomal protein S6 kinase, 90kDa, polypeptide 3 variant, partial [Homo sapiens]
LOC102185028	6155	12.86	11.53	8.42	20.7	24.01	19.96	1.10772173872344	1.88185982459159e-08	6.08024664528947e-07	LOC102185028	XP_013826946.2	PREDICTED: galactoside 2-alpha-L-fucosyltransferase 2 [Capra hircus]
NLRX1	3838	6.97	4.76	4.13	9	13.1	8.68	1.10720195009204	0.000120329933308877	0.00134237224666383	NLRX1	XP_017915161.1	PREDICTED: NLR family member X1 isoform X1 [Capra hircus]
novel.9069	26752	0.6	1.23	0.63	1.58	1.73	1.51	1.10637138230091	0.00104163481035355	0.00828909834639126	-	ELR55227.1	hypothetical protein M91_02473, partial [Bos mutus]
KIF1B	8795	20.19	21.55	14.99	35.62	31.85	37.1	1.10608383461498	5.16132436590862e-09	1.84827025543188e-07	KIF1B	XP_017915853.1;XP_017915858.1;XP_017915852.1;XP_017915851.1;XP_017915855.1;XP_024832501.1;XP_017915850.1;XP_017915857.1;XP_017915854.1	PREDICTED: kinesin-like protein KIF1B isoform X4 [Capra hircus];PREDICTED: kinesin-like protein KIF1B isoform X8 [Capra hircus];PREDICTED: kinesin-like protein KIF1B isoform X3 [Capra hircus];PREDICTED: kinesin-like protein KIF1B isoform X2 [Capra hircus];PREDICTED: kinesin-like protein KIF1B isoform X6 [Capra hircus];kinesin-like protein KIF1B isoform X10 [Bos taurus];PREDICTED: kinesin-like pro…
BFAR	2789	43.21	67.45	46.57	103.71	119.3	90.04	1.10607947351363	4.77018192743492e-05	0.000608984723071104	BFAR	XP_005697573.1;XP_028372861.1	PREDICTED: bifunctional apoptosis regulator [Capra hircus];bifunctional apoptosis regulator isoform X2 [Phyllostomus discolor]
TMEM268	4908	7.2	7.31	7.83	14.87	11.85	18.19	1.10597601806896	5.32751208896771e-06	9.1783191146571e-05	TMEM268	XP_025134983.1;XP_017908159.1	transmembrane protein 268 isoform X1 [Bubalus bubalis];PREDICTED: transmembrane protein C9orf91 homolog [Capra hircus]
LOC102180620	3407	3.57	3.96	3.5	8.14	6.98	6.87	1.10370568854411	2.41860198629224e-07	5.92543697576682e-06	LOC102180620	XP_005693083.2	PREDICTED: zinc finger protein 211 [Capra hircus]
KDF1	1861	3.41	3.97	2.75	6.63	8.11	5.55	1.10290793131176	0.000133219332842301	0.00146486723922706	KDF1	XP_017912084.1	PREDICTED: keratinocyte differentiation factor 1 [Capra hircus]
EPB41	5939	15.88	18.51	18.78	35.16	35.63	30.62	1.10239549912762	7.46411119632902e-07	1.6117979212495e-05	EPB41	XP_017912620.1;XP_017912580.1;XP_017912585.1;XP_017912591.1;XP_017912609.1;XP_017912631.1;XP_017912569.1;XP_017912599.1;XP_017912638.1;XP_017912641.1;XP_017912603.1	PREDICTED: protein 4.1 isoform X9 [Capra hircus];PREDICTED: protein 4.1 isoform X2 [Capra hircus];PREDICTED: protein 4.1 isoform X3 [Capra hircus];PREDICTED: protein 4.1 isoform X4 [Capra hircus];PREDICTED: protein 4.1 isoform X7 [Capra hircus];PREDICTED: protein 4.1 isoform X10 [Capra hircus];PREDICTED: protein 4.1 isoform X1 [Capra hircus];PREDICTED: protein 4.1 isoform X5 [Capra hircus];PREDIC…
DENND2D	2060	1.82	1.85	2.33	4.47	3.82	4.04	1.10184362402711	0.000269493341108817	0.00265814565346804	DENND2D	XP_017901395.1;XP_005677966.1;XP_005677965.1;XP_017901394.1	PREDICTED: DENN domain-containing protein 2D isoform X4 [Capra hircus];PREDICTED: DENN domain-containing protein 2D isoform X2 [Capra hircus];PREDICTED: DENN domain-containing protein 2D isoform X1 [Capra hircus];PREDICTED: DENN domain-containing protein 2D isoform X3 [Capra hircus]
PRELID1	1267	95.15	91.64	137.95	221.74	173.12	279.36	1.09973611485057	0.00078851680328618	0.00655399305044753	PRELID1	XP_005682809.1;KAF5920557.1	PREDICTED: PRELI domain-containing protein 1, mitochondrial [Capra hircus];hypothetical protein HPG69_012037 [Diceros bicornis minor]
EHHADH	3945	4.6	5.89	2.48	8.6	6.33	10.33	1.0988132802534	0.00202665234047465	0.0142070643352164	EHHADH	XP_005675232.1	PREDICTED: peroxisomal bifunctional enzyme [Capra hircus]
CLYBL	1713	5.13	4.73	2.76	10.92	8.07	11.13	1.09855733545159	0.000352905416786386	0.00334917216655136	CLYBL	XP_017911889.1;XP_017911885.1	PREDICTED: citrate lyase subunit beta-like protein, mitochondrial isoform X2 [Capra hircus];PREDICTED: citrate lyase subunit beta-like protein, mitochondrial isoform X1 [Capra hircus]
TJP2	4335	11.87	13.94	13.77	28.62	23.29	26.59	1.09823898406219	7.62137808631373e-07	1.63752929562537e-05	TJP2	XP_017907541.1;XP_017907540.1;XP_010858950.1;XP_017907539.1	PREDICTED: tight junction protein ZO-2 isoform X3 [Capra hircus];PREDICTED: tight junction protein ZO-2 isoform X2 [Capra hircus];PREDICTED: tight junction protein ZO-2 isoform X1 [Bison bison bison];PREDICTED: tight junction protein ZO-2 isoform X1 [Capra hircus]
FOSL2	6015	45.31	47.46	82.02	119.81	103.87	128.72	1.09708366252571	0.00149301792783733	0.0111695623946772	FOSL2	XP_006061124.1	fos-related antigen 2 isoform X1 [Bubalus bubalis]
novel.3903	461	15.49	17.73	12.73	32.5	36.92	40.11	1.09658307490668	0.000950247879203557	0.00767557365886001	DENND1C	XP_028014914.1	DENN domain-containing protein 1C isoform X3 [Eptesicus fuscus]
PTPRR	3313	1.71	2.06	1.37	3.49	2.18	4.45	1.09530053259085	0.00208563254323903	0.0145372975868133	PTPRR	XP_005680230.2	PREDICTED: receptor-type tyrosine-protein phosphatase R [Capra hircus]
SBDS	2574	49.33	61.84	79.38	138.98	90.72	155.64	1.09404983435655	0.00132308937226338	0.0101383374652107	SBDS	XP_004020997.1	ribosome maturation protein SBDS [Ovis aries]
SLC38A2	4813	21.71	28.68	49.02	66.55	60.7	73.59	1.09402606203696	0.00453052090070892	0.0271376560001762	SLC38A2	XP_020728770.1;KAF4010334.1	sodium-coupled neutral amino acid transporter 2 isoform X2 [Odocoileus virginianus texanus];hypothetical protein G4228_001664 [Cervus hanglu yarkandensis]
MYO1D	5306	7.14	8.45	4.82	15.34	6.09	18.3	1.09374392884636	0.00986103518559558	0.0499891275445617	MYO1D	XP_017919730.1	PREDICTED: unconventional myosin-Id [Capra hircus]
SQRDL	1769	29.53	25.39	39.9	62.36	58.57	71.65	1.09275142226084	0.000204000490678479	0.002092197872419	SQRDL	XP_005709728.2	PREDICTED: sulfide:quinone oxidoreductase, mitochondrial [Capra hircus]
ELF1	3702	17.16	28.86	23.82	49.13	39.61	47.9	1.09269909027114	0.0001151407046525	0.00129321128079646	ELF1	XP_005687460.1	PREDICTED: ETS-related transcription factor Elf-1 isoform X1 [Capra hircus]
C1R	2725	204.45	91.76	252.63	358.6	292.84	422.51	1.09190241853496	0.00781121257175476	0.0415836752519135	C1R	XP_005680978.2	PREDICTED: complement C1r subcomponent [Capra hircus]
ARHGEF16	2798	3.75	4.09	3.73	7.66	8.74	6.7	1.09170529867123	2.54164760760988e-06	4.83700978716615e-05	ARHGEF16	XP_017915958.1	PREDICTED: rho guanine nucleotide exchange factor 16 [Capra hircus]
DACT2	6439	18.26	16.12	9.06	23.02	29.09	28.56	1.09073895994248	6.16531449013952e-05	0.00075912863687758	DACT2	XP_017908972.1	PREDICTED: LOW QUALITY PROTEIN: dapper homolog 2 [Capra hircus]
SH3D21	2287	7.27	4.99	2.67	11.08	6.95	12.55	1.09062963870814	0.00467504763795569	0.0278172455134633	SH3D21	XP_017897198.1;XP_017897192.1	PREDICTED: SH3 domain-containing protein 21 isoform X2 [Capra hircus];PREDICTED: SH3 domain-containing protein 21 isoform X1 [Capra hircus]
TGM2	4771	194.93	116.5	95.69	271.37	230.15	276.18	1.08984871090974	0.00010464543527732	0.00118963588485106	TGM2	XP_005688605.1	PREDICTED: protein-glutamine gamma-glutamyltransferase 2 [Capra hircus]
novel.12866	5198	2.11	1.88	1.28	3.58	2.19	4.42	1.08980071513278	0.00142964527670244	0.0107893777362939	MYADM	XP_017921400.1	PREDICTED: myeloid-associated differentiation marker-like [Capra hircus]
PUS1	1725	16.28	8.54	12.81	23.48	28.51	21.25	1.08939217946807	0.000383815280067929	0.00359801706262632	PUS1	XP_017916924.1	PREDICTED: tRNA pseudouridine synthase A, mitochondrial isoform X1 [Capra hircus]
ERBB2	4758	26.99	27.18	23.49	49.13	44.88	56.76	1.08901965334978	5.61699597764826e-09	1.99482273678926e-07	ERBB2	XP_017920500.1	PREDICTED: receptor tyrosine-protein kinase erbB-2 [Capra hircus]
RCAN1	2452	35.06	34.05	32.17	69.03	64.73	69.17	1.08713872691883	4.89400092189443e-12	2.929039103282e-10	RCAN1	XP_017911308.1;KAB0397345.1	PREDICTED: calcipressin-1 isoform X1 [Capra hircus];hypothetical protein E2I00_014351 [Balaenoptera physalus]
CD9	1123	173.65	180.06	279.62	431.31	335.39	550.67	1.08679848100016	0.00187595882213858	0.0133732087765327	CD9	NP_001272600.1	CD9 antigen [Capra hircus]
QSOX1	2470	58.9	29.34	80.72	105.15	121.87	113.12	1.0866761089741	0.00701659278772722	0.0382635818875906	QSOX1	XP_027421283.1	sulfhydryl oxidase 1 isoform X2 [Bos indicus x Bos taurus]
TRIP10	2048	54.91	40.1	48.56	96.17	92.11	96.33	1.08657741134044	6.28889244009171e-08	1.78734316094987e-06	TRIP10	XP_005890770.1;XP_027825565.1	PREDICTED: cdc42-interacting protein 4 isoform X2 [Bos mutus];cdc42-interacting protein 4 isoform X1 [Ovis aries]
CDS1	4445	1.75	2.86	1.33	3.61	4.58	3.35	1.08656333420342	0.00177041688849285	0.0127648245859589	CDS1	XP_017905172.1;XP_017905171.1	PREDICTED: phosphatidate cytidylyltransferase 1 isoform X2 [Capra hircus];PREDICTED: phosphatidate cytidylyltransferase 1 isoform X1 [Capra hircus]
ARHGAP17	4739	20.71	18.75	18.87	41.83	40.34	36.49	1.08577775645098	2.4402096461018e-10	1.12753428937943e-08	ARHGAP17	XP_017896014.1;XP_017896013.1;XP_017896016.1	PREDICTED: rho GTPase-activating protein 17 isoform X2 [Capra hircus];PREDICTED: rho GTPase-activating protein 17 isoform X1 [Capra hircus];PREDICTED: rho GTPase-activating protein 17 isoform X4 [Capra hircus]
PRDM8	3525	2.34	1.21	2.53	3.68	4.29	3.93	1.08558520136744	0.00329976678503836	0.0210319754207459	PRDM8	XP_017905121.1	PREDICTED: PR domain zinc finger protein 8 [Capra hircus]
LOC102175070	1522	2.11	2.34	2.39	4.32	3.21	6.28	1.0851680600974	0.00390644180580166	0.0241332796011265	LOC102175070	XP_005676721.2	PREDICTED: nuclear autoantigen Sp-100 isoform X1 [Capra hircus]
UTP18	1906	26	22.54	23.68	44.7	51.42	47.13	1.0850894863128	3.48444021702628e-09	1.30885808571725e-07	UTP18	XP_005693695.2	PREDICTED: U3 small nucleolar RNA-associated protein 18 homolog [Capra hircus]
EBP	986	30.64	51.37	40.96	81.95	106.23	66.92	1.08336456874081	0.00141848498703301	0.0107277607995041	EBP	XP_004022164.1;XP_012032010.2	3-beta-hydroxysteroid-Delta(8),Delta(7)-isomerase [Ovis aries];3-beta-hydroxysteroid-Delta(8),Delta(7)-isomerase-like isoform X1 [Ovis aries]
LOC102187162	817	25.8	11.07	18.94	32.99	49.09	31.57	1.08266809212381	0.00314935790911573	0.0202960719961789	LOC102187162	-	-
IKBKE	3211	7.35	8.96	11.06	17.43	17.45	19.59	1.08262819681948	0.000125918028694905	0.00139745597341877	IKBKE	XP_017915578.1;XP_017915572.1;XP_027832038.1;XP_017915577.1	PREDICTED: inhibitor of nuclear factor kappa-B kinase subunit epsilon isoform X3 [Capra hircus];PREDICTED: inhibitor of nuclear factor kappa-B kinase subunit epsilon isoform X1 [Capra hircus];inhibitor of nuclear factor kappa-B kinase subunit epsilon isoform X5 [Ovis aries];PREDICTED: inhibitor of nuclear factor kappa-B kinase subunit epsilon isoform X2 [Capra hircus]
UBC	2251	364.43	343.71	478.01	917.8	718.6	770.42	1.08181490637866	5.21806323018924e-05	0.000656412801896054	UBC	AAA30719.1;NP_001193236.1;XP_007099135.1;NP_001166536.1;XP_007448710.1;XP_010839571.1;XP_020739182.1;XP_025123596.1;XP_005691399.2	polyubiquitin, partial [Bos taurus];polyubiquitin-C [Bos taurus];PREDICTED: LOW QUALITY PROTEIN: polyubiquitin-C [Panthera tigris altaica];polyubiquitin-B [Cavia porcellus];PREDICTED: polyubiquitin-C [Lipotes vexillifer];PREDICTED: polyubiquitin-C [Bison bison bison];polyubiquitin-B [Odocoileus virginianus texanus];uncharacterized protein LOC112579942 [Bubalus bubalis];PREDICTED: polyubiquitin-C …
KHNYN	4851	17.7	15.77	14.64	27.76	31.96	33.63	1.08033335788289	4.44474623008983e-10	1.96501682098169e-08	KHNYN	XP_017910138.1	PREDICTED: protein KHNYN isoform X1 [Capra hircus]
novel.3910	387	518.94	118.11	177.19	671.29	532.4	547.9	1.0802318413191	0.00414499379377804	0.0253081377246704	-	DAA15290.1	TPA: hypothetical protein BOS_23234 [Bos taurus]
MFSD13A	2229	6.3	4.06	2.61	7.42	9.36	6.97	1.07985820993439	0.00119907609348088	0.00933454671903269	MFSD13A	XP_017897095.1;XP_017897093.1	PREDICTED: transmembrane protein 180 isoform X2 [Capra hircus];PREDICTED: transmembrane protein 180 isoform X1 [Capra hircus]
NDRG2	2070	43.79	28.64	33.81	65.64	84.77	57.87	1.07956894322505	3.28891361472013e-05	0.000441967904689448	NDRG2	NP_001030381.1;XP_012036438.1;XP_005900626.1	protein NDRG2 [Bos taurus];protein NDRG2 isoform X3 [Ovis aries];PREDICTED: protein NDRG2 isoform X1 [Bos mutus]
LOC108637765	2524	3.94	3.5	3.44	6.96	8.77	6.5	1.07932495079337	0.000874960505104178	0.00714806137363816	LOC108637765	ELR55211.1	hypothetical protein M91_18560, partial [Bos mutus]
CCDC82	3077	20.45	16.57	14.59	36.63	24.14	39.77	1.07927102073281	6.06162102979437e-05	0.000748075757875715	CCDC82	XP_013824877.2;XP_005689440.2	PREDICTED: coiled-coil domain-containing protein 82 isoform X2 [Capra hircus];PREDICTED: coiled-coil domain-containing protein 82 isoform X1 [Capra hircus]
MYH14	6730	12.34	29.82	10.02	30.6	31.71	37.12	1.07845563522314	0.00886713877300904	0.0459193404861104	MYH14	XP_017918329.1;XP_017918328.1	PREDICTED: myosin-14 isoform X2 [Capra hircus];PREDICTED: myosin-14 isoform X1 [Capra hircus]
GINS2	4845	2.5	3.91	2.74	5.58	8.01	4.25	1.07830345939041	0.00177932812501756	0.0128008966581488	GINS2	XP_017917300.1	PREDICTED: DNA replication complex GINS protein PSF2 [Capra hircus]
PTTG1IP	2389	124.11	107.41	105.48	216.99	127.23	316.96	1.07728176810579	0.00188231123612058	0.013409595231859	PTTG1IP	XP_017907623.1	PREDICTED: pituitary tumor-transforming gene 1 protein-interacting protein [Capra hircus]
C29H11orf68	1692	25.38	18.91	21.79	36.97	48.26	39.38	1.07562245059289	3.26849794033904e-06	6.01773322588901e-05	C29H11orf68	XP_010836077.1;XP_017898969.1	PREDICTED: UPF0696 protein C11orf68 homolog [Bison bison bison];PREDICTED: UPF0696 protein C11orf68 homolog [Capra hircus]
ECI2	1778	40.93	34.66	54.88	82.23	97.15	76.07	1.07388807901184	0.000371491723029968	0.00349928591013673	ECI2	XP_017894525.1;XP_017894523.1;XP_017894522.1;XP_017894526.1;XP_017894524.1;XP_017894521.1	PREDICTED: enoyl-CoA delta isomerase 2, mitochondrial isoform X5 [Capra hircus];PREDICTED: enoyl-CoA delta isomerase 2, mitochondrial isoform X3 [Capra hircus];PREDICTED: enoyl-CoA delta isomerase 2, mitochondrial isoform X2 [Capra hircus];PREDICTED: enoyl-CoA delta isomerase 2, mitochondrial isoform X6 [Capra hircus];PREDICTED: enoyl-CoA delta isomerase 2, mitochondrial isoform X4 [Capra hircus]…
TCIRG1	2796	24.68	16.12	18.93	38.79	48.56	28.55	1.07344951797095	0.000213018789085131	0.00217257855594957	TCIRG1	XP_017898411.1	PREDICTED: V-type proton ATPase 116 kDa subunit a [Capra hircus]
LOC106501787	4473	4.79	5.7	3.72	9.4	10.87	7.03	1.07297846258167	8.71636308786672e-05	0.00101868365625902	LOC106501787	XP_017918999.1;XP_013827187.1	PREDICTED: zinc finger protein 211 isoform X1 [Capra hircus];PREDICTED: zinc finger protein 211 isoform X2 [Capra hircus]
EPHX1	1791	57.15	36.88	24.27	75.7	78.37	64.5	1.0709023935407	0.000593559429832445	0.00516743027122363	EPHX1	XP_013825528.2	PREDICTED: epoxide hydrolase 1 isoform X1 [Capra hircus]
MPZL1	3596	66.25	50.15	53.89	105.09	118.51	101.91	1.07060605592917	6.93588095401722e-09	2.39974779674741e-07	MPZL1	XP_012388450.2;XP_029085926.1;XP_004312587.2;XP_017901936.1	myelin protein zero-like protein 1 isoform X2 [Orcinus orca];myelin protein zero-like protein 1 [Monodon monoceros];myelin protein zero-like protein 1 [Tursiops truncatus];PREDICTED: myelin protein zero-like protein 1 isoform X1 [Capra hircus]
LOC102184324	2651	24.78	12.58	13.42	30	33.58	28.15	1.07060489717061	0.000407466924652749	0.00377038516067569	LOC102184324	BBG62374.1;BBG62373.1;XP_013819805.1;XP_013819804.1	DNA dC-&gt;dU-editing enzyme APOBEC3Z3 [Capra hircus];DNA dC-&gt;dU-editing enzyme APOBEC3Z2 [Capra hircus];PREDICTED: DNA dC-&gt;dU-editing enzyme APOBEC-3C isoform X2 [Capra hircus];PREDICTED: DNA dC-&gt;dU-editing enzyme APOBEC-3C isoform X1 [Capra hircus]
SC5D	2744	19.22	33.93	34.58	64.15	65.54	44.29	1.07014246835931	0.00250814951428414	0.016867011099815	SC5D	XP_012039295.2	LOW QUALITY PROTEIN: lathosterol oxidase [Ovis aries]
novel.4344	1874	2.13	3.68	2.29	5.83	5.42	4.7	1.06867352802076	0.00176196401912598	0.0127124106497451	-	KAB0358682.1	hypothetical protein FD754_002838, partial [Muntiacus muntjak]
novel.16823	570	693.67	849.01	585.93	1649.14	1801.63	1175.39	1.06594252567831	0.00031292046503874	0.00301228006802077	-	-	-
GALNT15	4581	3.54	3.63	4.68	7.78	5.55	9.83	1.06557745444142	0.000983151952469859	0.00789682349561398	GALNT15	XP_013822683.2	PREDICTED: polypeptide N-acetylgalactosaminyltransferase 15 [Capra hircus]
S100A11	601	217.75	292.99	355.8	646.61	705.47	650.96	1.06536149827191	0.00319182408381056	0.0205143680121908	S100A11	XP_004002557.1	protein S100-A11 [Ovis aries]
TFRC	5195	18.03	21.34	34	47.97	30.41	65.38	1.06521027873013	0.0097323141314777	0.0495283044597181	TFRC	XP_013818924.1;XP_017901631.1	PREDICTED: transferrin receptor protein 1 isoform X1 [Capra hircus];PREDICTED: transferrin receptor protein 1 isoform X2 [Capra hircus]
PLEKHG3	4686	11.46	12.67	9.73	20.54	16.66	27.71	1.06478085441108	3.96811267867085e-05	0.000520505915835909	PLEKHG3	XP_017909558.1;XP_017909559.1;XP_017909556.1	PREDICTED: pleckstrin homology domain-containing family G member 3 isoform X2 [Capra hircus];PREDICTED: pleckstrin homology domain-containing family G member 3 isoform X3 [Capra hircus];PREDICTED: pleckstrin homology domain-containing family G member 3 isoform X1 [Capra hircus]
PPM1L	7059	2.76	4.8	3.73	7.44	7.4	7.1	1.0642456542969	0.000217619676796193	0.00221076897193523	PPM1L	XP_004003251.1	protein phosphatase 1L isoform X1 [Ovis aries]
TRIOBP	254	118.04	66.44	160.76	111.79	79.82	204.3	1.06319547844739	0.00235883610751825	0.0160385925968789	TRIOBP	XP_036721274.1;XP_017904557.1	TRIO and F-actin-binding protein isoform X8 [Balaenoptera musculus];PREDICTED: TRIO and F-actin-binding protein [Capra hircus]
DEGS1	1459	39.24	36.5	62.6	97.97	68.03	113.12	1.06292772505988	0.00334197538296559	0.0212442849344375	DEGS1	XP_017915693.1	PREDICTED: sphingolipid delta(4)-desaturase DES1 [Capra hircus]
PROB1	5198	2.42	2.34	2.44	4.73	4.3	4.75	1.06250446243566	1.55891337957048e-07	4.03066340234071e-06	PROB1	XP_017905796.1	PREDICTED: proline-rich basic protein 1 [Capra hircus]
JUN	2693	85.14	47.81	54.55	120.16	96.85	142.61	1.06239807280349	0.00014303882353151	0.00155611755058127	JUN	XP_004002069.2	transcription factor AP-1 [Ovis aries]
PLEKHG6	3089	1.33	1.63	1.98	3.43	3.94	2.61	1.06189238594905	0.00156300128909407	0.0115722417978894	PLEKHG6	XP_017904092.1	PREDICTED: pleckstrin homology domain-containing family G member 6 isoform X1 [Capra hircus]
BAIAP2	4895	25.52	22.36	20.36	46.53	28.77	57.53	1.06126179379416	0.000532647358065795	0.0047282770044672	BAIAP2	XP_017919117.1;XP_036693813.1;XP_017919114.1	PREDICTED: brain-specific angiogenesis inhibitor 1-associated protein 2 isoform X3 [Capra hircus];brain-specific angiogenesis inhibitor 1-associated protein 2 isoform X1 [Balaenoptera musculus];PREDICTED: brain-specific angiogenesis inhibitor 1-associated protein 2 isoform X1 [Capra hircus]
PUM3	2223	15.11	14.69	17.1	31.8	31.14	28.79	1.06044891723358	1.64825254774023e-06	3.27607347277952e-05	PUM3	XP_005683762.2	PREDICTED: pumilio homolog 3 [Capra hircus]
PRIMA1	3185	0.56	0.75	0.87	1.63	1.08	1.48	1.05899703263724	0.00585542816067378	0.0333414870009809	PRIMA1	XP_017921987.1;XP_024615800.1	PREDICTED: proline-rich membrane anchor 1 isoform X1 [Capra hircus];LOW QUALITY PROTEIN: proline-rich membrane anchor 1 [Neophocaena asiaeorientalis asiaeorientalis]
SCLY	1950	5.92	3.74	7.07	10.01	10.52	13.65	1.05845154008458	0.00139062878275546	0.0105505120149307	SCLY	XP_017895830.1;XP_017895858.1;XP_017895816.1;XP_017895825.1	PREDICTED: selenocysteine lyase isoform X3 [Capra hircus];PREDICTED: selenocysteine lyase isoform X5 [Capra hircus];PREDICTED: selenocysteine lyase isoform X1 [Capra hircus];PREDICTED: selenocysteine lyase isoform X2 [Capra hircus]
SCIMP	5429	3.23	7.9	2.65	12	14.97	6.02	1.05590957518137	0.00646765561853145	0.0359917245842442	SCIMP	XP_005693502.1;GCF51451.1	PREDICTED: SLP adapter and CSK-interacting membrane protein isoform X1 [Capra hircus];hypothetical protein parPi_0012765 [Paroedura picta]
TM4SF1	1546	87.7	58.87	68.35	131.98	99.87	186.58	1.05484818888302	0.000389690482001423	0.00364672896179555	TM4SF1	XP_004003314.2	transmembrane 4 L6 family member 1 [Ovis aries]
TSPAN1	1285	94.66	127.77	119.73	213.12	218.91	245.45	1.05467943514799	2.440912571162e-05	0.000342109898917069	TSPAN1	XP_005678576.1	PREDICTED: tetraspanin-1 [Capra hircus]
PGAM2	2670	3.03	2.17	2.55	8.02	7.07	14.56	1.05344888996619	1.1318409928155e-05	0.000176222721533578	PGAM2	ELR50055.1	Phosphoglycerate mutase 2, partial [Bos mutus]
TMEM205	727	21.37	19.71	19.42	40.16	35.4	49.61	1.05062507894607	1.99267592136977e-05	0.000287926259896106	TMEM205	XP_005682437.1	PREDICTED: transmembrane protein 205 [Capra hircus]
STOX2	8478	7.17	5.74	4.73	13.06	12.95	12.74	1.05054788890008	1.72565724303379e-09	6.89172333156581e-08	STOX2	XP_020732216.1;XP_017897447.1;XP_017897446.1;XP_025136070.1;XP_017897450.1;XP_017897451.1	storkhead-box protein 2 isoform X8 [Odocoileus virginianus texanus];PREDICTED: storkhead-box protein 2 isoform X2 [Capra hircus];PREDICTED: storkhead-box protein 2 isoform X1 [Capra hircus];uncharacterized protein LOC112583692 [Bubalus bubalis];PREDICTED: storkhead-box protein 2 isoform X4 [Capra hircus];PREDICTED: storkhead-box protein 2 isoform X5 [Capra hircus]
GM2A	2163	73.99	63.85	35.14	115.61	87.56	123.64	1.04835455698418	0.000339271329595289	0.00323263139143431	GM2A	XP_005683245.1	PREDICTED: ganglioside GM2 activator [Capra hircus]
LOC102188412	5348	4.92	4.22	4.35	7.4	6.72	8.02	1.04656976298953	7.13749403854519e-06	0.000118696746836054	LOC102188412	KAB0337289.1	hypothetical protein FD755_025663 [Muntiacus reevesi]
CNKSR1	2572	3.97	3.52	2.23	6.33	3.95	8.09	1.0464369772358	0.00322174333308411	0.0206426169295254	CNKSR1	XP_017911774.1;XP_025134481.1;XP_017911771.1	PREDICTED: connector enhancer of kinase suppressor of ras 1 isoform X2 [Capra hircus];connector enhancer of kinase suppressor of ras 1 isoform X5 [Bubalus bubalis];PREDICTED: connector enhancer of kinase suppressor of ras 1 isoform X1 [Capra hircus]
LRRC1	3045	17.57	31.02	16.48	42.55	34.53	45.07	1.04558776949873	0.000722892830450252	0.0060790901585339	LRRC1	XP_017894549.1	PREDICTED: leucine-rich repeat-containing protein 1 [Capra hircus]
LOC102170918	674	16.96	17.83	16.22	21.51	45.62	27.71	1.04290310146837	0.00384424619873959	0.0238101682981029	LOC102170918	XP_005695404.2;KAB0369186.1	PREDICTED: interferon alpha-inducible protein 27-like protein 2 [Capra hircus];hypothetical protein FD755_019191 [Muntiacus reevesi]
PVR	3053	5.11	2.78	4.54	8.38	8.24	7.07	1.04132410844947	0.000792727653908537	0.00658135485775843	PVR	XP_017918038.1;XP_017918039.1	PREDICTED: poliovirus receptor isoform X1 [Capra hircus];PREDICTED: poliovirus receptor isoform X2 [Capra hircus]
BNIP3	1705	33.14	42.41	25.11	64.1	66.02	62.9	1.04090363309704	1.24002737899954e-05	0.000190037291477776	BNIP3	XP_027384367.1	BCL2/adenovirus E1B 19 kDa protein-interacting protein 3 [Bos indicus x Bos taurus]
HOXB5	3014	7.96	6.91	4.7	12.33	14.9	9.49	1.0398102362771	0.000203675714738649	0.00208986456870802	HOXB5	OWK14920.1	hypothetical protein Celaphus_00001177 [Cervus elaphus hippelaphus]
MRS2	4811	9.29	12.28	14.22	20.45	14.24	25.4	1.03964245083556	0.00332649489788902	0.0211646637181058	MRS2	XP_005903211.1;XP_017917149.1;XP_017917148.1	PREDICTED: magnesium transporter MRS2 homolog, mitochondrial [Bos mutus];PREDICTED: magnesium transporter MRS2 homolog, mitochondrial isoform X2 [Capra hircus];PREDICTED: magnesium transporter MRS2 homolog, mitochondrial isoform X1 [Capra hircus]
VANGL1	9149	7.7	9.15	5.6	14.34	12.67	15.14	1.03800794043087	4.63499248266155e-06	8.11633646963863e-05	VANGL1	XP_036198459.1;XP_012034553.2;XP_010829042.1;XP_031313740.1	vang-like protein 1 isoform X2 [Myotis myotis];vang-like protein 1 [Ovis aries];PREDICTED: vang-like protein 1 isoform X1 [Bison bison bison];vang-like protein 1 isoform X2 [Camelus dromedarius]
COQ7	865	9.32	10.8	7.59	16.33	21.29	17.49	1.0366772472763	0.000183268198736547	0.00191150510585119	COQ7	XP_005697586.1;XP_005697587.1	PREDICTED: 5-demethoxyubiquinone hydroxylase, mitochondrial isoform X1 [Capra hircus];PREDICTED: 5-demethoxyubiquinone hydroxylase, mitochondrial isoform X2 [Capra hircus]
LOC108634464	4343	2.13	2.47	2.15	3.81	4.24	4.51	1.03643282967411	2.48659606504471e-06	4.74484929427625e-05	LOC108634464	-	-
IP6K2	1798	46.12	44.71	31.4	69.18	89.21	71.13	1.03514180673965	1.81587862883422e-06	3.57944662560845e-05	IP6K2	XP_017922672.1	PREDICTED: inositol hexakisphosphate kinase 2 isoform X1 [Capra hircus]
LSP1	1482	49.2	21.48	35.77	58.98	80.54	59.67	1.03446532773458	0.00358541801350327	0.0225054897569767	LSP1	XP_017898430.1;OWK17256.1;XP_017898435.1;XP_017898434.1;XP_017898432.1;XP_017898422.1;XP_017898427.1;XP_017898433.1;KAB0377288.1;XP_017898431.1	PREDICTED: lymphocyte-specific protein 1 isoform X3 [Capra hircus];TNNT3 [Cervus elaphus hippelaphus];PREDICTED: lymphocyte-specific protein 1 isoform X8 [Capra hircus];PREDICTED: lymphocyte-specific protein 1 isoform X7 [Capra hircus];PREDICTED: lymphocyte-specific protein 1 isoform X5 [Capra hircus];PREDICTED: lymphocyte-specific protein 1 isoform X1 [Capra hircus];PREDICTED: lymphocyte-specifi…
TOR3A	2172	20.34	11.93	11.2	24.35	29.81	29.21	1.03395315509029	7.66402033419883e-06	0.000126271797116895	TOR3A	XP_017916142.1	PREDICTED: torsin-3A [Capra hircus]
EIF4EBP1	536	66.57	22.49	33.19	97.93	126.46	88.5	1.03274003421992	1.27427780541203e-05	0.000194730675157062	EIF4EBP1	OWK00344.1;XP_004021825.1	hypothetical protein Celaphus_00019331 [Cervus elaphus hippelaphus];eukaryotic translation initiation factor 4E-binding protein 1 [Ovis aries]
CHMP5	1402	61.3	65.13	46.92	106.27	104.79	122.04	1.03257743282607	7.45555386031311e-08	2.08852712180818e-06	CHMP5	VCX39501.1	unnamed protein product, partial [Gulo gulo]
LOC102183616	550	157.5	78.87	121.52	244.88	222.89	282.81	1.03190066852771	0.000135073248880566	0.00148146188129037	LOC102183616	XP_005316382.2	cytochrome b-c1 complex subunit 7 [Ictidomys tridecemlineatus]
PHF11	1933	18.82	17.9	13.79	32.02	30.02	33.2	1.03077261174758	9.4979010992524e-09	3.19861916956955e-07	PHF11	XP_017912230.1;XP_017912231.1	PREDICTED: PHD finger protein 11 isoform X1 [Capra hircus];PREDICTED: PHD finger protein 11 isoform X2 [Capra hircus]
CRYL1	1494	17.26	12.95	8.98	21.34	26.97	25.57	1.03061788280457	7.31115732871563e-05	0.000877093949552116	CRYL1	XP_017912025.1	PREDICTED: lambda-crystallin homolog [Capra hircus]
TBC1D9	5461	12.11	17.95	8.48	24.39	30.29	16.98	1.0305182234243	0.00298569756588311	0.0194809286063057	TBC1D9	XP_017917048.1	PREDICTED: TBC1 domain family member 9 [Capra hircus]
PSTPIP1	2051	4.25	2.58	4.33	6.29	4.95	10.17	1.03035874052226	0.00949944496012587	0.0485502079955434	PSTPIP1	EPY89369.1	proline-serine-threonine phosphatase-interacting protein 1 [Camelus ferus]
MVP	2819	50.17	32.46	44.95	71.63	85.42	84.74	1.02973672948827	3.35963530490551e-05	0.00044947150785305	MVP	XP_005697745.2	PREDICTED: major vault protein [Capra hircus]
C1H3orf38	10171	6.26	7.07	7.14	13.25	9.55	14.39	1.02895507166325	4.93921141096612e-05	0.000627580700035589	C1H3orf38	XP_013824909.1;XP_013824879.1	PREDICTED: uncharacterized protein C3orf38 homolog isoform X2 [Capra hircus];PREDICTED: uncharacterized protein C3orf38 homolog isoform X1 [Capra hircus]
novel.9292	4902	0.66	1.01	0.88	1.75	1.04	2.05	1.02881531713187	0.00834295517259307	0.0437852307861101	-	KAB0336474.1	hypothetical protein FD754_025647 [Muntiacus muntjak]
ATP9A	7516	12.66	12.98	9.66	22.06	27.14	17.41	1.02772386704016	2.42674422673968e-05	0.000340828853132931	ATP9A	XP_017913532.1;XP_017913529.1;XP_032317277.1;XP_017913531.1	PREDICTED: probable phospholipid-transporting ATPase IIA isoform X3 [Capra hircus];PREDICTED: probable phospholipid-transporting ATPase IIA isoform X1 [Capra hircus];LOW QUALITY PROTEIN: probable phospholipid-transporting ATPase IIA [Camelus ferus];PREDICTED: probable phospholipid-transporting ATPase IIA isoform X2 [Capra hircus]
RFC2	2792	7.34	4.7	9.7	13.62	13.95	14.22	1.02731149133351	0.00306243737202849	0.0198251067717397	RFC2	XP_017896312.1	PREDICTED: replication factor C subunit 2 [Capra hircus]
PPM1D	3223	7.8	10.87	10.57	20.66	17.44	17.62	1.02377886485332	0.000118148804237133	0.00132208218134229	PPM1D	XP_017919637.1;XP_013827289.2	PREDICTED: protein phosphatase 1D isoform X2 [Capra hircus];PREDICTED: protein phosphatase 1D isoform X1 [Capra hircus]
LOC108636076	10136	1.89	1.6	1.18	2.41	3.26	2.79	1.02341817647738	4.28766993597662e-05	0.000557670194116776	LOC108636076	XP_030711502.1	protein argonaute 2-like [Globicephala melas]
FLNB	9294	29.97	25.42	25.35	48.19	66.67	35.83	1.02326020682872	0.00036981282902656	0.00348652849691298	FLNB	XP_005695854.2;XP_005695856.2;XP_005695853.2;XP_005695852.2;XP_005695857.2;XP_005695855.2	PREDICTED: filamin-B isoform X2 [Capra hircus];PREDICTED: filamin-B isoform X4 [Capra hircus];PREDICTED: filamin-B isoform X1 [Capra hircus];PREDICTED: filamin-B isoform X6 [Capra hircus];PREDICTED: filamin-B isoform X5 [Capra hircus];PREDICTED: filamin-B isoform X3 [Capra hircus]
NAALADL2	9641	2.2	2.8	1.94	4.19	4.56	4.02	1.02266674660245	4.37993767978844e-06	7.70109173387351e-05	NAALADL2	XP_031537469.1;XP_005675353.2;XP_013819979.2	inactive N-acetylated-alpha-linked acidic dipeptidase-like protein 2 isoform X4 [Vicugna pacos];PREDICTED: inactive N-acetylated-alpha-linked acidic dipeptidase-like protein 2 isoform X1 [Capra hircus];PREDICTED: inactive N-acetylated-alpha-linked acidic dipeptidase-like protein 2 isoform X2 [Capra hircus]
novel.7282	1963	4.91	5.83	6.16	8.71	10.72	13	1.0224439649893	0.000454426590246726	0.00413370436834935	SYPL1	XP_017902723.1	PREDICTED: synaptophysin-like protein 1 isoform X2 [Capra hircus]
NPDC1	1408	35.18	22.21	33.8	52.84	56.76	66.23	1.02224644150555	0.000161294549352806	0.00172330914340844	NPDC1	XP_017911760.1;XP_017911761.1	PREDICTED: neural proliferation differentiation and control protein 1 isoform X1 [Capra hircus];PREDICTED: neural proliferation differentiation and control protein 1 isoform X2 [Capra hircus]
IGF2BP2	3631	5.23	6.2	5.13	11.78	7.91	11.34	1.02056273818792	6.57159042553254e-05	0.000799531097865188	IGF2BP2	XP_005675310.2;XP_017902464.1;XP_017902461.1;XP_020726329.1	PREDICTED: insulin-like growth factor 2 mRNA-binding protein 2 isoform X1 [Capra hircus];PREDICTED: insulin-like growth factor 2 mRNA-binding protein 2 isoform X3 [Capra hircus];PREDICTED: insulin-like growth factor 2 mRNA-binding protein 2 isoform X2 [Capra hircus];insulin-like growth factor 2 mRNA-binding protein 2 [Odocoileus virginianus texanus]
FUNDC1	1381	41.92	49.52	59.48	100.62	74.85	116.77	1.01955219866245	0.000953816556033771	0.00770150414240571	FUNDC1	XP_010612375.1;EDL35725.1;XP_028338380.1	FUN14 domain-containing protein 1 isoform X1 [Fukomys damarensis];FUN14 domain containing 1, isoform CRA_d, partial [Mus musculus];FUN14 domain-containing protein 1 isoform X2 [Physeter catodon]
LOC102171395	2337	23.57	34.31	34.7	58.84	44.02	74.48	1.01931474175665	0.00159643284296343	0.0117630164828231	LOC102171395	XP_027804047.1	histone H2B type 1-C/E/F/G/I-like [Marmota flaviventris]
B3GALNT1	3698	6.94	14.79	14.93	23.9	19.58	25.83	1.01922216651849	0.00533103247500591	0.0308989921116744	B3GALNT1	XP_005675432.1;XP_011814466.1	PREDICTED: UDP-GalNAc:beta-1,3-N-acetylgalactosaminyltransferase 1 [Capra hircus];PREDICTED: UDP-GalNAc:beta-1,3-N-acetylgalactosaminyltransferase 1 isoform X1 [Colobus angolensis palliatus]
MOB3B	6010	7.18	4.31	4.62	10.09	6.97	12.68	1.0180578588954	0.00125095910108975	0.00968580441297818	MOB3B	XP_020743406.1	MOB kinase activator 3B isoform X2 [Odocoileus virginianus texanus]
CMTR1	3875	33.18	19.91	24.56	44.75	49.63	50.02	1.01771146693297	2.24704673446692e-05	0.00031973540487918	CMTR1	XP_014958173.1	cap-specific mRNA (nucleoside-2&apos;-O-)-methyltransferase 1 [Ovis aries]
AGTRAP	2222	8.14	14.62	5.19	18.89	19.23	13.47	1.01667059368384	0.000458850027532333	0.00416160898757269	AGTRAP	XP_017915829.1;XP_017915828.1;XP_027831438.1	PREDICTED: type-1 angiotensin II receptor-associated protein isoform X2 [Capra hircus];PREDICTED: type-1 angiotensin II receptor-associated protein isoform X1 [Capra hircus];type-1 angiotensin II receptor-associated protein isoform X3 [Ovis aries]
XIAP	6299	15.9	16.17	16.51	29.39	25.73	35.17	1.01617064189669	2.31327436911405e-06	4.44173486101737e-05	XIAP	XP_005700410.1;XP_031527222.1	PREDICTED: E3 ubiquitin-protein ligase XIAP [Capra hircus];E3 ubiquitin-protein ligase XIAP isoform X1 [Vicugna pacos]
LMTK2	8597	5.54	6.59	6.68	11.73	9.34	13.81	1.01524790622923	0.000102869118869474	0.00117354524842282	LMTK2	XP_017896066.1;XP_017896065.1;XP_017896062.1;XP_017896064.1	PREDICTED: serine/threonine-protein kinase LMTK2 isoform X4 [Capra hircus];PREDICTED: serine/threonine-protein kinase LMTK2 isoform X3 [Capra hircus];PREDICTED: serine/threonine-protein kinase LMTK2 isoform X1 [Capra hircus];PREDICTED: serine/threonine-protein kinase LMTK2 isoform X2 [Capra hircus]
FADS6	1403	7.55	10.3	7.4	16.12	11.17	21.13	1.01501071721223	0.00232138864253587	0.0158542137233076	FADS6	XP_017919338.1	PREDICTED: fatty acid desaturase 6 [Capra hircus]
[truncated: 1,510 more rows]

## Sheet: S5
Table S5 The transcription factor prediction of differentially expressed genes.
[truncated: 1,082 more rows]

[truncated: 28 more sheets: S6, S7, S8, S9, S10, S11, S12, S13, S14, S15, S16, S17, S18, S19, S20, S21, S22, S23, S24, S25 …]
